# Supplementary material for: Evolutionary Dynamics on Protein Bi-stability Landscapes can Potentially Resolve Adaptive Conflicts
Source: PLoS Comput Biol. 2012 Sep 13;8(9):e1002659. doi: 10.1371/journal.pcbi.1002659 (PMC3441461; doi:10.1371/journal.pcbi.1002659)
Supplement: Dataset S1 — Excel table containing accession numbers of potential bridge proteins in the PCDB database. (XLS) [file pcbi.1002659.s001.xls]

## Sheet: Dataset S1
PCDB ID	MAMMOTH RMSD (max PCD)	Accession	Entry name	Protein names	Gene names	Organism	Domain Length	Protein Length	Subcellular locations	Protein family	Pathways involved	Keywords	Interactions	Features	InterPro	EC numbers	GO terms	GO IDs	Organism ID	PCD cause: mutation	PCD cause: ligand	PCD cause: oligomeric state	PCD cause: pH	Pair of structures exhibiting max PCD (CATH Ids)	Sequential identity percentage between pair of structures exhibiting max PCD	experimental method (structure 1)	experimental method (structure 2)	Rosetta free energy score (structure 1)	Rosetta free energy score (structure 2)
1115	3.53	Q8WTS6	SETD7_HUMAN	Histone-lysine N-methyltransferase SETD7 (EC 2.1.1.43) (Histone H3-K4 methyltransferase SETD7) (H3-K4-HMTase SETD7) (SET domain-containing protein 7) (SET7/9) (Lysine N-methyltransferase 7)	SETD7 KIAA1717 KMT7 SET7 SET9	Homo sapiens (Human)	134	366	Nucleus.	Histone-lysine methyltransferase family; SET7 subfamily	no_data	3D-structure; Activator; Chromatin regulator; Chromosomal protein; Complete proteome; Direct protein sequencing; Methyltransferase; Nucleus; Repeat; S-adenosyl-L-methionine; Transcription; Transcription regulation; Transferase	P68431; P68433; Q12962; P04637	Beta strand (21); Binding site (4); Chain (1); Compositional bias (1); Domain (1); Erroneous initiation (1); Helix (5); Mutagenesis (6); Region (4); Repeat (3); Turn (3)	IPR017155; IPR003409; IPR001214	2.1.1.43	chromatin modification; chromosome; histone-lysine N-methyltransferase activity; nucleus; protein binding; regulation of transcription; DNA-dependent; transcription	GO:0016568; GO:0005694; GO:0018024; GO:0005634; GO:0005515; GO:0006355; GO:0006350	9606	FALSE	FALSE	FALSE	TRUE	1h3iA01 1mt6A01	98.5294	X-RAY DIFFRACTION	X-RAY DIFFRACTION	-424.493	-424.522
6687	2.16	Q9BMI9	Q9BMI9_SCHMA	Purine-nucleoside phosphorylase (EC 2.4.2.1)	no_data	Schistosoma mansoni (Blood fluke)	271	287	no_data	no_data	no_data	Glycosyltransferase; Transferase	no_data	no_data	IPR011268; IPR000845; IPR011270; IPR001369	2.4.2.1	nucleoside metabolic process; purine-nucleoside phosphorylase activity	GO:0009116; GO:0004731	6183	FALSE	FALSE	FALSE	FALSE	1tcvA00 1td1B00	98.1752	X-RAY DIFFRACTION	X-RAY DIFFRACTION	-884.659	-884.784
2527	2.06	P01854	IGHE_HUMAN	Ig epsilon chain C region	IGHE	Homo sapiens (Human)	108	428	no_data	no_data	no_data	3D-structure; Complete proteome; Direct protein sequencing; Disulfide bond; Glycoprotein; Immunoglobulin C region; Immunoglobulin domain; Polymorphism; Repeat	no_data	Beta strand (23); Chain (1); Disulfide bond (8); Domain (4); Erroneous initiation (1); Glycosylation (6); Helix (8); Natural variant (2); Non-terminal residue (1); Turn (2)	IPR007110; IPR013783; IPR003006; IPR003597	no_data	antigen binding; immune response	GO:0003823; GO:0006955	9606	TRUE	TRUE	TRUE	TRUE	1fp5A02 1o0vB03	98.1818	X-RAY DIFFRACTION	X-RAY DIFFRACTION	-316.64	-316.572
1135	2.12	P54939	TLN1_CHICK	Talin-1	TLN1 TLN	Gallus gallus (Chicken)	93	2541	Cell projection ÃƒÆ’Ã†â€™Ãƒâ€ Ã¢â‚¬â„¢ÃƒÆ’Ã¢â‚¬Å¡Ãƒâ€šÃ‚Â¢ÃƒÆ’Ã†â€™Ãƒâ€šÃ‚Â¢ÃƒÆ’Ã‚Â¢ÃƒÂ¢Ã¢â‚¬Å¡Ã‚Â¬Ãƒâ€¦Ã‚Â¡ÃƒÆ’Ã¢â‚¬Å¡Ãƒâ€šÃ‚Â¬ÃƒÆ’Ã†â€™ÃƒÂ¢Ã¢â€šÂ¬Ã…Â¡ÃƒÆ’Ã¢â‚¬Å¡Ãƒâ€šÃ‚Âº ruffle membrane; Peripheral membrane protein; Cytoplasmic side. Cytoplasm ÃƒÆ’Ã†â€™Ãƒâ€ Ã¢â‚¬â„¢ÃƒÆ’Ã¢â‚¬Å¡Ãƒâ€šÃ‚Â¢ÃƒÆ’Ã†â€™Ãƒâ€šÃ‚Â¢ÃƒÆ’Ã‚Â¢ÃƒÂ¢Ã¢â‚¬Å¡Ã‚Â¬Ãƒâ€¦Ã‚Â¡ÃƒÆ’Ã¢â‚¬Å¡Ãƒâ€šÃ‚Â¬ÃƒÆ’Ã†â€™ÃƒÂ¢Ã¢â€šÂ¬Ã…Â¡ÃƒÆ’Ã¢â‚¬Å¡Ãƒâ€š…	no_data	no_data	3D-structure; Cell membrane; Cell projection; Cytoplasm; Cytoskeleton; Direct protein sequencing; Glycoprotein; Membrane; Phosphoprotein	P05106; P18206	Beta strand (8); Chain (1); Compositional bias (2); Domain (2); Glycosylation (2); Helix (13); Region (1); Turn (5)	IPR019749; IPR014352; IPR019748; IPR019747; IPR000299; IPR018979; IPR002558; IPR002404; IPR011993; IPR015224; IPR015710; IPR015009	no_data	actin binding; cytoskeletal anchoring at plasma membrane; cytoskeleton; cytosol; focal adhesion; insulin receptor binding; ruffle membrane; structural constituent of cytoskeleton	GO:0003779; GO:0007016; GO:0005856; GO:0005829; GO:0005925; GO:0005158; GO:0032587; GO:0005200	9031	FALSE	FALSE	TRUE	TRUE	1mixA02 1mk7B02	100	X-RAY DIFFRACTION	X-RAY DIFFRACTION	-275.779	-275.9
87	2.13	P00183	CPXA_PSEPU	Camphor 5-monooxygenase (EC 1.14.15.1) (Cytochrome P450-cam) (Cytochrome P450cam)	camC cyp101	Pseudomonas putida	429	415	Cytoplasm.	Cytochrome P450 family	Terpene metabolism; (R)-camphor degradation.	3D-structure; Cytoplasm; Direct protein sequencing; Heme; Iron; Metal-binding; Monooxygenase; Oxidoreductase	no_data	Beta strand (13); Chain (1); Helix (25); Initiator methionine (1); Metal binding (1); Sequence conflict (4); Turn (6)	IPR001128; IPR002397; IPR017973; IPR017972	1.14.15.1	camphor 5-monooxygenase activity; cytoplasm; electron carrier activity; heme binding; oxidation reduction	GO:0018683; GO:0005737; GO:0009055; GO:0020037; GO:0055114	303	FALSE	FALSE	FALSE	TRUE	1k2oA00 1gjmA00	99.7537	X-RAY DIFFRACTION	X-RAY DIFFRACTION	-1344.76	-1344
1902	13.09	Q94734	NP4_RHOPR	Nitrophorin-4 (NP4)	no_data	Rhodnius prolixus (Triatomid bug)	184	205	Secreted.	Calycin superfamily; Nitrophorin family	no_data	3D-structure; Disulfide bond; Heme; Iron; Metal-binding; Secreted; Signal; Vasoactive; Vasodilator	no_data	Beta strand (10); Chain (1); Disulfide bond (2); Helix (5); Metal binding (1); Signal peptide (1); Turn (1)	IPR012674; IPR011038; IPR002351	no_data	extracellular region; metal ion binding; vasodilation	GO:0005576; GO:0046872; GO:0042311	13249	FALSE	FALSE	FALSE	TRUE	3c78X00 2ofmX00	100	X-RAY DIFFRACTION	X-RAY DIFFRACTION	-593.483	-593.108
6818	4.08	P00489	PYGM_RABIT	Glycogen phosphorylase; muscle form (EC 2.4.1.1) (Myophosphorylase)	PYGM	Oryctolagus cuniculus (Rabbit)	476	843	no_data	Glycogen phosphorylase family	no_data	3D-structure; Acetylation; Allosteric enzyme; Carbohydrate metabolism; Direct protein sequencing; Glycogen metabolism; Glycosyltransferase; Nucleotide-binding; Phosphoprotein; Pyridoxal phosphate; Transferase	no_data	Beta strand (26); Binding site (1); Chain (1); Helix (47); Initiator methionine (1); Modified residue (5); Sequence conflict (10); Site (3); Turn (7)	IPR011833; IPR000811	2.4.1.1	glycogen metabolic process; nucleotide binding; phosphorylase activity; pyridoxal phosphate binding	GO:0005977; GO:0000166; GO:0004645; GO:0030170	9986	FALSE	FALSE	TRUE	FALSE	2pyiA01 2gpaA01	99.3763	X-RAY DIFFRACTION	X-RAY DIFFRACTION	-1618.03	-1616.83
5178	2.15	Q63537	SYN2_RAT	Synapsin-2 (Synapsin II)	Syn2	Rattus norvegicus (Rat)	119	586	Cell junction ÃƒÆ’Ã†â€™Ãƒâ€ Ã¢â‚¬â„¢ÃƒÆ’Ã¢â‚¬Å¡Ãƒâ€šÃ‚Â¢ÃƒÆ’Ã†â€™Ãƒâ€šÃ‚Â¢ÃƒÆ’Ã‚Â¢ÃƒÂ¢Ã¢â‚¬Å¡Ã‚Â¬Ãƒâ€¦Ã‚Â¡ÃƒÆ’Ã¢â‚¬Å¡Ãƒâ€šÃ‚Â¬ÃƒÆ’Ã†â€™ÃƒÂ¢Ã¢â€šÂ¬Ã…Â¡ÃƒÆ’Ã¢â‚¬Å¡Ãƒâ€šÃ‚Âº synapse.	Synapsin family	no_data	3D-structure; Alternative splicing; Cell junction; Direct protein sequencing; Phosphoprotein; Synapse	no_data	Alternative sequence (2); Beta strand (17); Chain (1); Compositional bias (2); Helix (10); Modified residue (2); Region (6); Turn (3)	IPR013816; IPR016185; IPR001359; IPR019735; IPR019569; IPR019736	no_data	ATP binding; catalytic activity; cell junction; cytoskeletal protein binding; neurotransmitter secretion; regulation of neurotransmitter secretion	GO:0005524; GO:0003824; GO:0030054; GO:0008092; GO:0007269; GO:0046928	10116	FALSE	TRUE	FALSE	FALSE	1i7nA03 1i7lA03	100	X-RAY DIFFRACTION	X-RAY DIFFRACTION	-367.64	-367.323
1204	2.34	Q08012	DRK_DROME	Protein enhancer of sevenless 2B (Protein E(sev)2B) (SH2-SH3 adapter protein drk) (Downstream of receptor kinase)	drk E(sev)2B CG6033	Drosophila melanogaster (Fruit fly)	59	211	Membrane; Peripheral membrane protein.	GRB2/sem-5/DRK family	no_data	3D-structure; Complete proteome; Membrane; Repeat; SH2 domain; SH3 domain; Transducer	Q9W5C6; P22681; Q8T4F7; Q9W3N8; P26675	Beta strand (4); Chain (1); Domain (3); Mutagenesis (5)	IPR000108; IPR000980; IPR001452; IPR020473	no_data	Ras protein signal transduction; SH3/SH2 adaptor activity; actin filament organization; activation of JNKK activity; anterior/posterior axis specification; embryo; embryonic development via the syncytial blastoderm; imaginal disc-derived wing morphogenesis; plasma membrane; regulation of cell shape; sevenless binding; sevenless signaling pathway; torso signaling pathway	GO:0007265; GO:0005070; GO:0007015; GO:0007256; GO:0008595; GO:0001700; GO:0007476; GO:0005886; GO:0008360; GO:0005118; GO:0045500; GO:0008293	7227	FALSE	FALSE	FALSE	FALSE	2a36A00 2azsA00	100	SOLUTION NMR	SOLUTION NMR	-148.66	-148.456
5293	2.67	P0A0N4	QACR_STAAU	HTH-type transcriptional regulator qacR	qacR	Staphylococcus aureus	137	188	no_data	no_data	no_data	3D-structure; DNA-binding; Direct protein sequencing; Plasmid; Repressor; Transcription; Transcription regulation	no_data	Beta strand (2); Chain (1); DNA binding (1); Domain (1); Helix (11); Mutagenesis (2); Turn (2)	IPR009057; IPR012287; IPR015893; IPR011075; IPR013571; IPR001647	no_data	negative regulation of transcription; regulation of transcription; DNA-dependent; specific transcriptional repressor activity; transcription; transcription factor activity	GO:0016481; GO:0006355; GO:0016566; GO:0006350; GO:0003700	1280	FALSE	FALSE	TRUE	TRUE	2g0eA02 1jumA02	100	X-RAY DIFFRACTION	X-RAY DIFFRACTION	-460.822	-460.32
1275	3.03	P07597	NLTP1_HORVU	Non-specific lipid-transfer protein 1 (LTP 1) (Probable amylase/protease inhibitor)	LTP1 PAPI	Hordeum vulgare (Barley)	91	117	no_data	Plant LTP family	no_data	3D-structure; Direct protein sequencing; Disulfide bond; Lipid-binding; Lipoprotein; Signal; Transport	no_data	Chain (1); Disulfide bond (4); Erroneous gene model prediction (1); Helix (7); Lipidation (1); Signal peptide (1)	IPR016140; IPR013770; IPR003612; IPR000528	no_data	lipid binding; lipid transport	GO:0008289; GO:0006869	4513	FALSE	FALSE	FALSE	TRUE	1jtbA00 1lipA00	100	SOLUTION NMR	SOLUTION NMR	-245.403	-245.789
5872	2.94	O07897	O07897_THETH	Heat resistant RNA dependent ATPase	HERA	Thermus thermophilus	220	510	no_data	DEAD box helicase family	no_data	ATP-binding; Helicase; Hydrolase; Nucleotide-binding	no_data	no_data	IPR014001; IPR001650; IPR011545; IPR014021; IPR000629; IPR014014	no_data	ATP binding; ATP-dependent helicase activity; nucleic acid binding	GO:0005524; GO:0008026; GO:0003676	274	FALSE	FALSE	FALSE	TRUE	2gxqA00 2gxsA00	100	X-RAY DIFFRACTION	X-RAY DIFFRACTION	-706.242	-705.269
264	2.62	Q02054	ACPX_STRCO	Actinorhodin polyketide synthase acyl carrier protein (ACP) (actI ORF3)	SCO5089 SCBAC28G1.15	Streptomyces coelicolor	86	86	no_data	no_data	Antibiotic biosynthesis; actinorhodin biosynthesis.	3D-structure; Antibiotic biosynthesis; Complete proteome; Phosphopantetheine	no_data	Chain (1); Helix (3); Modified residue (1); Turn (5)	IPR009081; IPR006163; IPR006162	no_data	acyl carrier activity; antibiotic biosynthetic process; cofactor binding; phosphopantetheine binding	GO:0000036; GO:0017000; GO:0048037; GO:0031177	1902	FALSE	FALSE	FALSE	FALSE	1af8A00 2af8A00	100	SOLUTION NMR	SOLUTION NMR	-235.983	-236.373
5651	2.63	P07591	TRXM_SPIOL	Thioredoxin M-type; chloroplastic (Trx-M) [Cleaved into: Thioredoxin M-type Mc; Thioredoxin M-type Md]	no_data	Spinacia oleracea (Spinach)	104	181	Plastid ÃƒÆ’Ã†â€™Ãƒâ€ Ã¢â‚¬â„¢ÃƒÆ’Ã¢â‚¬Å¡Ãƒâ€šÃ‚Â¢ÃƒÆ’Ã†â€™Ãƒâ€šÃ‚Â¢ÃƒÆ’Ã‚Â¢ÃƒÂ¢Ã¢â‚¬Å¡Ã‚Â¬Ãƒâ€¦Ã‚Â¡ÃƒÆ’Ã¢â‚¬Å¡Ãƒâ€šÃ‚Â¬ÃƒÆ’Ã†â€™ÃƒÂ¢Ã¢â€šÂ¬Ã…Â¡ÃƒÆ’Ã¢â‚¬Å¡Ãƒâ€šÃ‚Âº chloroplast.	Thioredoxin family; Plant M-type subfamily	no_data	3D-structure; Chloroplast; Direct protein sequencing; Disulfide bond; Electron transport; Plastid; Redox-active center; Transit peptide; Transport	Q55389; Q9LU86	Active site (2); Beta strand (4); Chain (3); Disulfide bond (1); Domain (1); Helix (4); Natural variant (3); Sequence conflict (4); Site (3); Transit peptide (1); Turn (4)	IPR005746; IPR017936; IPR012336; IPR006662; IPR015467; IPR017937; IPR013766; IPR012335	no_data	cell redox homeostasis; chloroplast; electron carrier activity; electron transport chain; glycerol ether metabolic process; protein binding; protein disulfide oxidoreductase activity; transport	GO:0045454; GO:0009507; GO:0009055; GO:0022900; GO:0006662; GO:0005515; GO:0015035; GO:0006810	3562	FALSE	FALSE	FALSE	TRUE	1fb6A00 1gl8A00	100	X-RAY DIFFRACTION	SOLUTION NMR	-320.161	-320.717
12	2.8	P06019	RPC1_BPMU	Repressor protein CI	CI 1	Enterobacteria phage Mu (Bacteriophage Mu)	69	174	no_data	no_data	no_data	3D-structure; DNA-binding; Repressor; Transcription; Transcription regulation	no_data	Beta strand (2); Chain (1); Helix (3); Turn (1)	IPR009061; IPR003314; IPR011991	no_data	DNA binding; nucleotide binding; regulation of transcription; transcription	GO:0003677; GO:0000166; GO:0045449; GO:0006350	10677	FALSE	FALSE	FALSE	FALSE	1g4dA00 1qpmA00	100	SOLUTION NMR	SOLUTION NMR	-200.935	-201.31
961	5.5	P01132	EGF_MOUSE	Pro-epidermal growth factor (EGF) [Cleaved into: Epidermal growth factor]	Egf	Mus musculus (Mouse)	53	1217	Membrane; Single-pass type I membrane protein.	no_data	no_data	3D-structure; Direct protein sequencing; Disulfide bond; EGF-like domain; Glycoprotein; Growth factor; Membrane; Repeat; Signal; Transmembrane	no_data	Beta strand (3); Chain (2); Disulfide bond (24); Domain (9); Frameshift (1); Glycosylation (4); Region (1); Repeat (8); Sequence conflict (4); Signal peptide (1); Topological domain (2); Transmembrane (1); Turn (2)	IPR011042; IPR006209; IPR006210; IPR013032; IPR000152; IPR001336; IPR000742; IPR001881; IPR013091; IPR018097; IPR000033; IPR016317	no_data	activation of MAPKK activity; branching morphogenesis of a tube; calcium ion binding; extracellular space; growth factor activity; integral to membrane; mammary gland alveolus development; peptidyl-tyrosine phosphorylation; plasma membrane; positive regulation of granule cell precursor proliferation; regulation of peptidyl-tyrosine phosphorylation	GO:0000186; GO:0048754; GO:0005509; GO:0005615; GO:0008083; GO:0016021; GO:0060749; GO:0018108; GO:0005886; GO:0021940; GO:0050730	10090	FALSE	FALSE	FALSE	FALSE	1egfA00 1ephA00	100	SOLUTION NMR	SOLUTION NMR	-109.908	-109.567
4754	2.71	P27616	PUR7_YEAST	Phosphoribosylaminoimidazole-succinocarboxamide synthase (EC 6.3.2.6) (SAICAR synthetase)	ADE1 YAR015W	Saccharomyces cerevisiae (Baker's yeast)	111	306	no_data	SAICAR synthetase family	Purine metabolism; IMP biosynthesis via de novo pathway; 5-amino-1-(5-phospho-D-ribosyl)imidazole-4-carboxamide from 5-amino-1-(5-phospho-D-ribosyl)imidazole-4-carboxylate: step 1/2.	3D-structure; ATP-binding; Acetylation; Complete proteome; Ligase; Nucleotide-binding; Phosphoprotein; Purine biosynthesis	Itself	Beta strand (11); Chain (1); Helix (9); Modified residue (2); Sequence conflict (3); Turn (18)	IPR013816; IPR001636; IPR018236	6.3.2.6	de novo' IMP biosynthetic process; ATP binding; cytoplasm; identical protein binding; nucleus; phosphoribosylaminoimidazolesuccinocarboxamide synthase activity; response to drug	GO:0006189; GO:0005524; GO:0005737; GO:0042802; GO:0005634; GO:0004639; GO:0042493	4932	FALSE	FALSE	FALSE	TRUE	2cnqA01 2cnuA01	100	X-RAY DIFFRACTION	X-RAY DIFFRACTION	-336.311	-335.593
5275	2.66	P43405	KSYK_HUMAN	Tyrosine-protein kinase SYK (EC 2.7.10.2) (Spleen tyrosine kinase)	SYK	Homo sapiens (Human)	112	635	no_data	Protein kinase superfamily; Tyr protein kinase family; SYK/ZAP-70 subfamily	no_data	3D-structure; ATP-binding; Alternative splicing; Complete proteome; Host-virus interaction; Kinase; Nucleotide-binding; Phosphoprotein; Polymorphism; Repeat; SH2 domain; Transferase; Tyrosine-protein kinase; Ubl conjugation	P20273; P30273; P05107	Active site (1); Alternative sequence (1); Beta strand (16); Binding site (1); Chain (1); Domain (3); Helix (14); Modified residue (14); Natural variant (1); Nucleotide binding (1); Region (1); Sequence conflict (2); Turn (1)	IPR011009; IPR000719; IPR017441; IPR001245; IPR000980; IPR012234; IPR020635; IPR020685; IPR008266	2.7.10.2	ATP binding; T cell receptor complex; cell proliferation; cytoplasm; integrin binding; integrin-mediated signaling pathway; interspecies interaction between organisms; leukocyte cell-cell adhesion; neutrophil chemotaxis; non-membrane spanning protein tyrosine kinase activity; organ morphogenesis; protein complex assembly	GO:0005524; GO:0042101; GO:0008283; GO:0005737; GO:0005178; GO:0007229; GO:0044419; GO:0007159; GO:0030593; GO:0004715; GO:0009887; GO:0006461	9606	FALSE	FALSE	FALSE	FALSE	1csyA00 1cszA00	100	SOLUTION NMR	SOLUTION NMR	-256.873	-257.616
824	5.29	P62799	H4_XENLA	Histone H4	no_data	Xenopus laevis (African clawed frog)	82	103	Nucleus.	Histone H4 family	no_data	3D-structure; Acetylation; Chromosomal protein; Citrullination; DNA-binding; Isopeptide bond; Methylation; Nucleosome core; Nucleus; Phosphoprotein; Ubl conjugation	no_data	Beta strand (2); Chain (1); Cross-link (1); DNA binding (1); Helix (4); Initiator methionine (1); Modified residue (19)	IPR009072; IPR007125; IPR001951; IPR019809	no_data	DNA binding; nucleosome; nucleosome assembly; nucleus	GO:0003677; GO:0000786; GO:0006334; GO:0005634	8355	TRUE	TRUE	TRUE	TRUE	2hueC00 1p3lF00	98.7952	X-RAY DIFFRACTION	X-RAY DIFFRACTION	-237.498	-238.049
5024	3.99	P12676	CHOD_STRS0	Cholesterol oxidase (CHOD) (EC 1.1.3.6)	choA	Streptomyces sp. (strain SA-COO)	159	546	Secreted.	GMC oxidoreductase family	Steroid metabolism; cholesterol metabolism.	3D-structure; Cholesterol metabolism; FAD; Flavoprotein; Lipid metabolism; Oxidoreductase; Secreted; Signal; Steroid metabolism	no_data	Active site (2); Beta strand (23); Chain (1); Helix (19); Mutagenesis (2); Nucleotide binding (1); Signal peptide (1); Turn (4)	IPR000172; IPR007867; IPR006311; IPR017909	1.1.3.6	FAD binding; cholesterol metabolic process; cholesterol oxidase activity; extracellular region; oxidation reduction	GO:0050660; GO:0008203; GO:0016995; GO:0005576; GO:0055114	74576	TRUE	FALSE	FALSE	TRUE	1n4wA02 2gewA02	98.7421	X-RAY DIFFRACTION	X-RAY DIFFRACTION	-484.025	-482.925
5248	2.45	P05100	3MG1_ECOLI	DNA-3-methyladenine glycosylase 1 (EC 3.2.2.20) (DNA-3-methyladenine glycosylase I) (3-methyladenine-DNA glycosylase I; constitutive) (TAG I) (DNA-3-methyladenine glycosidase I)	tag b3549 JW3518	Escherichia coli (strain K12)	187	187	no_data	no_data	no_data	3D-structure; Complete proteome; DNA damage; DNA repair; Direct protein sequencing; Hydrolase; Metal-binding; Zinc	P0AFG8	Beta strand (3); Chain (1); Helix (10); Metal binding (4); Turn (2)	IPR005019; IPR011257; IPR004597	3.2.2.20	DNA-3-methyladenine glycosylase I activity; base-excision repair; metal ion binding; protein binding	GO:0008725; GO:0006284; GO:0046872; GO:0005515	83333	FALSE	FALSE	FALSE	FALSE	1lmzA00 1p7mA00	100	SOLUTION NMR	SOLUTION NMR	-563.513	-564.939
6990	2.62	P0AFJ5	PHOB_ECOLI	Phosphate regulon transcriptional regulatory protein phoB	phoB b0399 JW0389	Escherichia coli (strain K12)	105	229	Cytoplasm.	no_data	no_data	3D-structure; Activator; Complete proteome; Cytoplasm; DNA-binding; Phosphate transport; Phosphoprotein; Transcription; Transcription regulation; Transport; Two-component regulatory system	P60624	Beta strand (13); Chain (1); Domain (1); Helix (10); Modified residue (1); Turn (3)	IPR011006; IPR001867; IPR011879; IPR001789; IPR011991	no_data	DNA binding; cytoplasm; phosphate transport; protein binding; regulation of transcription; DNA-dependent; transcription; two-component response regulator activity; two-component signal transduction system (phosphorelay)	GO:0003677; GO:0005737; GO:0006817; GO:0005515; GO:0006355; GO:0006350; GO:0000156; GO:0000160	83333	FALSE	FALSE	TRUE	TRUE	1qqiA00 2z33A00	100	SOLUTION NMR	SOLUTION NMR	-315.284	-314.44
525	6.71	P56210	RL11_BACST	50S ribosomal protein L11 (Fragment)	rplK	Bacillus stearothermophilus (Geobacillus stearothermophilus)	76	133	no_data	Ribosomal protein L11P family	no_data	3D-structure; Direct protein sequencing; Methylation; RNA-binding; Ribonucleoprotein; Ribosomal protein; rRNA-binding	no_data	Beta strand (2); Chain (1); Helix (4); Non-terminal residue (1); Turn (1)	IPR000911; IPR006519; IPR020783; IPR020785; IPR020784	no_data	rRNA binding; ribosome; structural constituent of ribosome; translation	GO:0019843; GO:0005840; GO:0003735; GO:0006412	1422	TRUE	FALSE	FALSE	FALSE	1foxA00 2fowA00	100	SOLUTION NMR	SOLUTION NMR	-203.307	-203.972
6719	4.7	P16233	LIPP_HUMAN	Pancreatic triacylglycerol lipase (Pancreatic lipase) (PL) (EC 3.1.1.3)	PNLIP	Homo sapiens (Human)	338	465	Secreted.	AB hydrolase superfamily; Lipase family	no_data	3D-structure; Complete proteome; Disulfide bond; Glycoprotein; Hydrolase; Lipid degradation; Secreted; Signal	no_data	Active site (3); Beta strand (24); Chain (1); Disulfide bond (6); Domain (1); Glycosylation (1); Helix (12); Signal peptide (1); Turn (9)	IPR000734; IPR008976; IPR013818; IPR002331; IPR001024; IPR016272	3.1.1.3	lipid catabolic process; triglyceride lipase activity	GO:0016042; GO:0004806	9606	FALSE	TRUE	FALSE	FALSE	1lpbB01 1n8sA01	100	X-RAY DIFFRACTION	X-RAY DIFFRACTION	-1089.52	-1086.47
4349	3.02	P09546	PUTA_ECOLI	Bifunctional protein putA [Includes: Proline dehydrogenase (EC 1.5.99.8) (Proline oxidase); Delta-1-pyrroline-5-carboxylate dehydrogenase (P5C dehydrogenase) (EC 1.5.1.12)]	putA poaA b1014 JW0999	Escherichia coli (strain K12)	426	1320	no_data	Proline dehydrogenase family; Aldehyde dehydrogenase family	Amino-acid degradation; L-proline degradation into L-glutamate; L-glutamate from L-proline: step 1/2. Amino-acid degradation; L-proline degradation into L-glutamate; L-glutamate from L-proline: step 2/2.	3D-structure; Complete proteome; DNA-binding; FAD; Flavoprotein; Multifunctional enzyme; NAD; Oxidoreductase; Proline metabolism; Repressor; Transcription; Transcription regulation	P63389	Active site (2); Beta strand (11); Chain (1); Helix (33); Region (2); Sequence conflict (1); Turn (10)	IPR016161; IPR016160; IPR016162; IPR015590; IPR005933; IPR002872	1.5.99.8; 1.5.1.12	1-pyrroline-5-carboxylate dehydrogenase activity; FAD binding; glutamate biosynthetic process; oxidation reduction; proline biosynthetic process; proline catabolic process to glutamate; proline dehydrogenase activity; promoter binding; protein binding; regulation of transcription; specific transcriptional repressor activity; transcription; transcription factor activity	GO:0003842; GO:0050660; GO:0006537; GO:0055114; GO:0006561; GO:0010133; GO:0004657; GO:0010843; GO:0005515; GO:0045449; GO:0016566; GO:0006350; GO:0003700	83333	FALSE	FALSE	FALSE	FALSE	1tiwA01 1tj0A01	99.3039	X-RAY DIFFRACTION	X-RAY DIFFRACTION	-1485.18	-1481.23
4014	2.99	P11172	PYR5_HUMAN	Uridine 5'-monophosphate synthase (UMP synthase) [Includes: Orotate phosphoribosyltransferase (OPRTase) (EC 2.4.2.10); Orotidine 5'-phosphate decarboxylase (EC 4.1.1.23) (OMPdecase)]	UMPS OK/SW-cl.21	Homo sapiens (Human)	257	480	no_data	Purine/pyrimidine phosphoribosyltransferase family; OMP decarboxylase family	Pyrimidine metabolism; UMP biosynthesis via de novo pathway; UMP from orotate: step 1/2. Pyrimidine metabolism; UMP biosynthesis via de novo pathway; UMP from orotate: step 2/2.	3D-structure; Acetylation; Alternative splicing; Complete proteome; Decarboxylase; Disease mutation; Glycosyltransferase; Lyase; Multifunctional enzyme; Phosphoprotein; Polymorphism; Pyrimidine biosynthesis; Transferase	no_data	Active site (3); Alternative sequence (1); Beta strand (9); Chain (1); Erroneous termination (1); Helix (13); Initiator methionine (1); Modified residue (4); Mutagenesis (1); Natural variant (6); Region (3); Sequence conflict (2); Turn (3)	IPR013785; IPR014732; IPR018089; IPR001754; IPR004467; IPR000836; IPR011060	2.4.2.10; 4.1.1.23	de novo' pyrimidine base biosynthetic process; UMP biosynthetic process; cytoplasm; nucleus; orotate phosphoribosyltransferase activity; orotidine-5'-phosphate decarboxylase activity	GO:0006207; GO:0006222; GO:0005737; GO:0005634; GO:0004588; GO:0004590	9606	FALSE	FALSE	FALSE	FALSE	2qcfA00 2qcmA00	100	X-RAY DIFFRACTION	X-RAY DIFFRACTION	-892.92	-890.372
257	10.59	P98170	XIAP_HUMAN	Baculoviral IAP repeat-containing protein 4 (EC 6.3.2.-) (E3 ubiquitin-protein ligase XIAP) (Inhibitor of apoptosis protein 3) (IAP-3) (hIAP-3) (hIAP3) (X-linked inhibitor of apoptosis protein) (X-linked IAP) (IAP-like protein) (ILP) (hILP)	XIAP API3 BIRC4 IAP3	Homo sapiens (Human)	117	497	Cytoplasm.	IAP family	no_data	3D-structure; Apoptosis; Complete proteome; Cytoplasm; Ligase; Metal-binding; Phosphoprotein; Polymorphism; Protease inhibitor; Repeat; Thiol protease inhibitor; Ubl conjugation; Ubl conjugation pathway; Zinc; Zinc-finger	P55211; Q9NR28; O43464; Q9UHD2; P51668; P62837; P61077; P51965; P61088	Beta strand (7); Chain (1); Helix (10); Metal binding (4); Modified residue (2); Mutagenesis (20); Natural variant (4); Region (1); Repeat (3); Sequence conflict (1); Turn (4); Zinc finger (1)	IPR001370; IPR001841	6.3.2.-	anti-apoptosis; apoptosis; caspase inhibitor activity; cytosol; ligase activity; protein binding; response to DNA damage stimulus; zinc ion binding	GO:0006916; GO:0006915; GO:0043027; GO:0005829; GO:0016874; GO:0005515; GO:0006974; GO:0008270	9606	FALSE	FALSE	FALSE	FALSE	1f9xA00 1tfqA00	100	SOLUTION NMR	SOLUTION NMR	-277.478	-276.316
2132	3.19	P84751	Q6PJF1_HUMAN	Ig heavy chain Mem5	no_data	no_data	129	no_data	no_data	no_data	no_data	no_data	no_data	no_data	no_data	no_data	no_data	no_data	no_data	FALSE	TRUE	TRUE	TRUE	1rhhD01 2b4cH01	99.2308	X-RAY DIFFRACTION	X-RAY DIFFRACTION	-411.157	-409.872
6022	2.61	Q5SL87	RUVB_THET8	Holliday junction ATP-dependent DNA helicase ruvB (EC 3.6.1.-)	ruvB TTHA0406	Thermus thermophilus (strain HB8 / ATCC 27634 / DSM 579)	164	324	no_data	RuvB family	no_data	3D-structure; ATP-binding; Complete proteome; DNA damage; DNA recombination; DNA repair; Helicase; Hydrolase; Nucleotide-binding; SOS response	Q9F1Q3	Beta strand (10); Chain (1); Helix (13); Nucleotide binding (1); Turn (8)	IPR003593; IPR004605; IPR008823; IPR008824; IPR011991	3.6.1.-	ATP binding; DNA binding; DNA recombination; DNA repair; SOS response; four-way junction helicase activity; protein binding	GO:0005524; GO:0003677; GO:0006310; GO:0006281; GO:0009432; GO:0009378; GO:0005515	300852	TRUE	FALSE	TRUE	FALSE	1hqcA01 1ixrC01	100	X-RAY DIFFRACTION	X-RAY DIFFRACTION	-473.506	-475.323
4855	2.24	P03051	ROP_ECOLX	Regulatory protein rop (RNA one modulator) (ROM)	rop	Escherichia coli	56	63	no_data	no_data	no_data	3D-structure; Plasmid; Transcription; Transcription regulation	no_data	Chain (1); Helix (2)	IPR000769	no_data	regulation of transcription; transcription	GO:0045449; GO:0006350	562	FALSE	FALSE	FALSE	TRUE	1b6qA00 1gmgA00	100	X-RAY DIFFRACTION	X-RAY DIFFRACTION	-187.17	-187.811
1012	2.25	P63159	HMGB1_RAT	High mobility group protein B1 (High mobility group protein 1) (HMG-1) (Amphoterin) (Heparin-binding protein p30)	Hmgb1 Hmg-1 Hmg1	Rattus norvegicus (Rat)	77	215	Nucleus. Cytoplasm.	HMGB family	no_data	3D-structure; Acetylation; Chromosomal protein; Cytoplasm; DNA-binding; Direct protein sequencing; Heparin-binding; Isopeptide bond; Nucleus; Phosphoprotein; Repeat; Ubl conjugation	no_data	Chain (1); Compositional bias (1); Cross-link (1); DNA binding (2); Helix (7); Initiator methionine (1); Modified residue (4); Turn (1)	IPR017967; IPR000910; IPR000135; IPR009071	no_data	5S rRNA binding; DNA bending activity; DNA geometric change; RAGE receptor binding; actin cytoskeleton reorganization; bent DNA binding; cell morphogenesis; cellular response to interleukin-1; chemotaxis; chromosome; circadian rhythm; crossed form four-way junction DNA binding; cytokine activity; cytoplasm; double-stranded DNA binding; extracellular space; glycolipid binding; heparin binding; ind…	GO:0008097; GO:0008301; GO:0032392; GO:0050786; GO:0031532; GO:0003681; GO:0000902; GO:0071347; GO:0006935; GO:0005694; GO:0007623; GO:0000402; GO:0005125; GO:0005737; GO:0003690; GO:0005615; GO:0051861; GO:0008201; GO:0050930; GO:0050831; GO:0051450; GO:0008156; GO:0031175; GO:0005634; GO:0000401; GO:0002053; GO:0045931; GO:0033034; GO:0045663; GO:0010976; GO:0014911; GO:0046983; GO:0050727; GO:…	10116	FALSE	FALSE	FALSE	FALSE	1hmeA00 1hmfA00	100	SOLUTION NMR	SOLUTION NMR	-222.719	-221.831
5881	4.31	Q01698	EFTU_THEAQ	Elongation factor Tu (EF-Tu)	tuf tufA	Thermus aquaticus	213	406	Cytoplasm.	GTP-binding elongation factor family; EF-Tu/EF-1A subfamily	no_data	3D-structure; Cytoplasm; Direct protein sequencing; Elongation factor; GTP-binding; Nucleotide-binding; Protein biosynthesis	no_data	Beta strand (21); Chain (1); Helix (11); Initiator methionine (1); Nucleotide binding (3); Turn (5)	IPR000795; IPR005225; IPR009001; IPR004161; IPR004541; IPR004160; IPR009000	no_data	GTP binding; GTPase activity; cytoplasm; translation elongation factor activity; translational elongation	GO:0005525; GO:0003924; GO:0005737; GO:0003746; GO:0006414	271	FALSE	FALSE	TRUE	FALSE	1tuiA01 1ob5A01	98.5577	X-RAY DIFFRACTION	X-RAY DIFFRACTION	-657.625	-655.154
5888	4.86	P51157	RAB28_HUMAN	Ras-related protein Rab-28	RAB28	Homo sapiens (Human)	178	221	Cell membrane; Lipid-anchor; Cytoplasmic side.	Small GTPase superfamily; Rab family	no_data	3D-structure; Alternative splicing; Cell membrane; Complete proteome; GTP-binding; Lipoprotein; Membrane; Nucleotide-binding; Prenylation	no_data	Alternative sequence (1); Beta strand (5); Chain (1); Helix (9); Lipidation (1); Motif (1); Nucleotide binding (4); Sequence conflict (1)	IPR013753; IPR001806; IPR005225; IPR020851	no_data	GDP binding; GTP binding; GTPase activity; plasma membrane; small GTPase mediated signal transduction	GO:0019003; GO:0005525; GO:0003924; GO:0005886; GO:0007264	9606	FALSE	FALSE	FALSE	FALSE	2hxsA00 2hy4A00	99.4382	X-RAY DIFFRACTION	X-RAY DIFFRACTION	-573.449	-575.564
4067	2.48	Q28943	DPYD_PIG	Dihydropyrimidine dehydrogenase [NADP+] (DHPDHase) (DPD) (EC 1.3.1.2) (Dihydrouracil dehydrogenase) (Dihydrothymine dehydrogenase)	DPYD	Sus scrofa (Pig)	306	1025	Cytoplasm.	Dihydropyrimidine dehydrogenase family	Amino-acid biosynthesis; beta-alanine biosynthesis.	3D-structure; 4Fe-4S; Acetylation; Cytoplasm; Direct protein sequencing; FAD; FMN; Flavoprotein; Iron; Iron-sulfur; Metal-binding; NADP; Oxidoreductase; Phosphoprotein; Repeat	no_data	Beta strand (34); Chain (1); Domain (3); Helix (46); Metal binding (8); Modified residue (2); Nucleotide binding (2); Propeptide (1); Region (1); Turn (12)	IPR017896; IPR017900; IPR000759; IPR013785; IPR012135; IPR005720; IPR013027; IPR012285; IPR009051; IPR016040	1.3.1.2	de novo' pyrimidine base biosynthetic process; 4 iron; 4 sulfur cluster binding; FAD binding; FMN binding; NADP or NADPH binding; UMP biosynthetic process; dihydroorotate oxidase activity; dihydropyrimidine dehydrogenase (NADP+) activity; electron carrier activity; metal ion binding; oxidation reduction; protein homodimerization activity; thymidine catabolic process; uracil catabolic process	GO:0006207; GO:0051539; GO:0050660; GO:0010181; GO:0050661; GO:0006222; GO:0004158; GO:0017113; GO:0009055; GO:0046872; GO:0055114; GO:0042803; GO:0006214; GO:0006212	9823	FALSE	FALSE	FALSE	TRUE	1h7wA05 1gthA05	100	X-RAY DIFFRACTION	X-RAY DIFFRACTION	-1039.16	-1043.12
581	2.49	O75400	PR40A_HUMAN	Pre-mRNA-processing factor 40 homolog A (Formin-binding protein 3) (Formin-binding protein 11) (Huntingtin-interacting protein A) (Huntingtin yeast partner A) (Huntingtin-interacting protein 10) (HIP-10) (Fas ligand-associated factor 1) (Renal carcinoma antigen NY-REN-6)	PRPF40A FBP11 FLAF1 FNBP3 HIP10 HYPA HSPC225	Homo sapiens (Human)	69	957	Nucleus speckle.	PRPF40 family	no_data	3D-structure; Acetylation; Alternative splicing; Complete proteome; Nucleus; Phosphoprotein; Repeat; mRNA processing; mRNA splicing	Q12873; Q15287	Alternative sequence (3); Beta strand (3); Chain (1); Domain (7); Erroneous initiation (3); Frameshift (2); Helix (8); Modified residue (16); Sequence caution (2); Sequence conflict (4); Turn (2)	IPR002713; IPR001202	no_data	RNA splicing; mRNA processing; nuclear speck; protein binding	GO:0008380; GO:0006397; GO:0016607; GO:0005515	9606	FALSE	FALSE	FALSE	FALSE	1uzcA00 1h40A00	100	SOLUTION NMR	NMR, 25 STRUCTURES	-206.892	-207.789
2510	3.1	P12319	FCERA_HUMAN	High affinity immunoglobulin epsilon receptor subunit alpha (IgE Fc receptor subunit alpha) (Fc-epsilon RI-alpha) (FcERI)	FCER1A FCE1A	Homo sapiens (Human)	77	257	Cell membrane; Single-pass type I membrane protein.	no_data	no_data	3D-structure; Cell membrane; Complete proteome; Direct protein sequencing; Disulfide bond; Glycoprotein; IgE-binding protein; Immunoglobulin domain; Membrane; Polymorphism; Receptor; Repeat; Signal; Transmembrane	no_data	Beta strand (15); Chain (1); Disulfide bond (2); Domain (2); Glycosylation (7); Helix (3); Natural variant (2); Signal peptide (1); Topological domain (2); Transmembrane (1)	IPR007110; IPR013783; IPR003599; IPR003598; IPR013151	no_data	integral to plasma membrane	GO:0005887	9606	TRUE	FALSE	TRUE	TRUE	1j86A01 1j88A01	100	X-RAY DIFFRACTION	X-RAY DIFFRACTION	-220.662	-219.646
3051	2.31	Q8GSD2	Q8GSD2_PTEAG	Lectin (Fragment)	no_data	Pterocarpus angolensis (Kiaat tree) (Bleedwood tree)	240	260	no_data	no_data	no_data	Lectin; Signal	no_data	Chain (1); Non-terminal residue (1); Signal peptide (1)	IPR008985; IPR013320; IPR016363; IPR000985; IPR001220; IPR019825	no_data	sugar binding	GO:0005529	182271	FALSE	FALSE	FALSE	TRUE	2areA00 1s1aA00	99.5851	X-RAY DIFFRACTION	X-RAY DIFFRACTION	-778.484	-781.661
971	2.9	O14763	TR10B_HUMAN	Tumor necrosis factor receptor superfamily member 10B (Death receptor 5) (TNF-related apoptosis-inducing ligand receptor 2) (TRAIL receptor 2) (TRAIL-R2) (CD antigen CD262)	TNFRSF10B DR5 KILLER TRAILR2 TRICK2 ZTNFR9 UNQ160/PRO186	Homo sapiens (Human)	40	440	Membrane; Single-pass type I membrane protein.	no_data	no_data	3D-structure; Alternative splicing; Apoptosis; Complete proteome; Direct protein sequencing; Disulfide bond; Membrane; Polymorphism; Receptor; Repeat; Signal; Transmembrane	Q96P48	Alternative sequence (2); Beta strand (11); Chain (1); Compositional bias (1); Disulfide bond (7); Domain (1); Natural variant (3); Repeat (4); Sequence conflict (2); Signal peptide (1); Topological domain (2); Transmembrane (1); Turn (1)	IPR000488; IPR011029; IPR017301; IPR020465; IPR001368	no_data	TRAIL binding; activation of NF-kappaB-inducing kinase activity; activation of caspase activity; activation of pro-apoptotic gene products; caspase activator activity; cell surface receptor linked signaling pathway; induction of apoptosis via death domain receptors; integral to membrane; plasma membrane; positive regulation of I-kappaB kinase/NF-kappaB cascade; receptor activity	GO:0045569; GO:0007250; GO:0006919; GO:0008633; GO:0008656; GO:0007166; GO:0008625; GO:0016021; GO:0005886; GO:0043123; GO:0004872	9606	FALSE	TRUE	TRUE	TRUE	2h9gR02 1za3R02	100	X-RAY DIFFRACTION	X-RAY DIFFRACTION	-77.2932	-77.8263
6496	2.09	Q60099	HAD_XANAU	(S)-2-haloacid dehalogenase (EC 3.8.1.2) (2-haloalkanoic acid dehalogenase) (L-2-haloacid dehalogenase) (Halocarboxylic acid halidohydrolase)	dhlB	Xanthobacter autotrophicus	166	253	no_data	HAD-like hydrolase superfamily; S-2-haloalkanoic acid dehalogenase family	no_data	3D-structure; Direct protein sequencing; Hydrolase	no_data	Active site (1); Beta strand (6); Chain (1); Helix (17); Sequence conflict (2); Turn (1)	IPR005834; IPR006388; IPR006328; IPR005833	3.8.1.2	(S)-2-haloacid dehalogenase activity; metabolic process	GO:0018784; GO:0008152	280	FALSE	TRUE	FALSE	FALSE	1qq5A01 1aq6A01	100	X-RAY DIFFRACTION	X-RAY DIFFRACTION	-530.586	-532.873
2810	2.56	P43214	MPAP2_PHLPR	Pollen allergen Phl p 2 (Allergen Phl p II) (allergen Phl p 2)	PHLPII	Phleum pratense (Common timothy)	94	122	Secreted.	Expansin family; Expansin B subfamily	no_data	3D-structure; Allergen; Secreted; Signal	no_data	Beta strand (6); Chain (1); Domain (1); Signal peptide (1)	IPR005453; IPR007117	no_data	extracellular region	GO:0005576	15957	FALSE	FALSE	TRUE	TRUE	1whoA00 1whpA00	100	X-RAY DIFFRACTION	X-RAY DIFFRACTION	-286.782	-288.125
2416	2.25	Q569F4	Q569F4_HUMAN	IGHG1 protein.	0	0	120	0	0	0	0	0	0	0	0	0	0	0	0	FALSE	TRUE	TRUE	TRUE	2fjfB01 2fjgB01	100	X-RAY DIFFRACTION	X-RAY DIFFRACTION	-380.963	-382.677
5891	7.2	P69441	KAD_ECOLI	Adenylate kinase (AK) (EC 2.7.4.3) (ATP-AMP transphosphorylase)	adk dnaW plsA b0474 JW0463	Escherichia coli (strain K12)	214	214	Cytoplasm.	Adenylate kinase family	Purine metabolism; AMP biosynthesis via salvage pathway; AMP from ADP: step 1/1.	3D-structure; ATP-binding; Acetylation; Complete proteome; Cytoplasm; Direct protein sequencing; Kinase; Nucleotide biosynthesis; Nucleotide-binding; Transferase	P0A8T7; P77806	Beta strand (7); Chain (1); Erroneous initiation (1); Helix (12); Modified residue (1); Mutagenesis (3); Nucleotide binding (2); Region (1); Turn (5)	IPR006259; IPR000850; IPR007862	2.7.4.3	AMP binding; ATP binding; adenylate kinase activity; cytoplasm; magnesium ion binding; protein binding; purine ribonucleotide biosynthetic process; purine ribonucleotide interconversion	GO:0016208; GO:0005524; GO:0004017; GO:0005737; GO:0000287; GO:0005515; GO:0009152; GO:0015951	83333	FALSE	TRUE	TRUE	FALSE	4akeA00 2eckA00	100	X-RAY DIFFRACTION	X-RAY DIFFRACTION	-724.59	-727.682
818	4.53	O96910	ATT_APLCA	Attractin	ATT	Aplysia californica (California sea hare)	58	76	Secreted.	no_data	no_data	3D-structure; Direct protein sequencing; Disulfide bond; Glycoprotein; Pheromone; Secreted; Signal	no_data	Beta strand (2); Chain (1); Disulfide bond (3); Glycosylation (1); Helix (4); Mass spectrometry (1); Signal peptide (1); Turn (2)	IPR012529	no_data	extracellular region; mating pheromone activity; sexual reproduction	GO:0005576; GO:0000772; GO:0019953	6500	FALSE	FALSE	FALSE	FALSE	1t50A00 1nj7A00	100	SOLUTION NMR	NMR, 20 STRUCTURES	-123.534	-124.41
755	2.7	P05231	IL6_HUMAN	Interleukin-6 (IL-6) (B-cell stimulatory factor 2) (BSF-2) (Interferon beta-2) (IFN-beta-2) (Hybridoma growth factor) (CTL differentiation factor) (CDF)	IL6 IFNB2	Homo sapiens (Human)	157	212	Secreted.	IL-6 superfamily	no_data	3D-structure; Acute phase; Complete proteome; Cytokine; Direct protein sequencing; Disulfide bond; Glycoprotein; Growth factor; Polymorphism; Secreted; Signal	no_data	Beta strand (1); Chain (1); Disulfide bond (2); Glycosylation (1); Helix (6); Mutagenesis (5); Natural variant (3); Signal peptide (1)	IPR009079; IPR003573; IPR003574	no_data	acute-phase response; cytokine activity; defense response to Gram-negative bacterium; defense response to Gram-positive bacterium; defense response to virus; endocrine pancreas development; extracellular space; glucagon secretion; growth factor activity; hepatic immune response; humoral immune response; interleukin-6 receptor binding; interleukin-6 receptor complex; interleukin-6-mediated signali…	GO:0006953; GO:0005125; GO:0050829; GO:0050830; GO:0051607; GO:0031018; GO:0005615; GO:0070091; GO:0008083; GO:0002384; GO:0006959; GO:0005138; GO:0005896; GO:0070102; GO:0002548; GO:0043066; GO:0008285; GO:0045079; GO:0032966; GO:0031175; GO:0001781; GO:0002446; GO:0030168; GO:0050871; GO:0043410; GO:0042102; GO:0002675; GO:0045768; GO:0032722; GO:0043193; GO:0051024; GO:0032755; GO:0002690; GO:…	9606	FALSE	TRUE	TRUE	TRUE	1p9mB00 2il6A00	98.1928	X-RAY DIFFRACTION	SOLUTION NMR	-498.677	-501.123
4465	2.65	P63319	KPCG_RAT	Protein kinase C gamma type (PKC-gamma) (EC 2.7.11.13)	Prkcg Pkcc Pkcg Prkcc	Rattus norvegicus (Rat)	66	697	no_data	Protein kinase superfamily; AGC Ser/Thr protein kinase family; PKC subfamily	no_data	3D-structure; ATP-binding; Acetylation; Calcium; Kinase; Metal-binding; Nucleotide-binding; Phosphoprotein; Repeat; Serine/threonine-protein kinase; Transferase; Zinc; Zinc-finger	no_data	Active site (1); Beta strand (2); Binding site (1); Chain (1); Domain (3); Metal binding (14); Modified residue (10); Nucleotide binding (1); Turn (3); Zinc finger (2)	IPR000961; IPR000008; IPR008973; IPR018029; IPR020477; IPR020454; IPR011009; IPR015745; IPR017892; IPR002219; IPR000719; IPR017441; IPR014375; IPR017442; IPR008271; IPR002290	2.7.11.13	ATP binding; cytosol; learning or memory; protein amino acid phosphorylation; protein kinase C activity; synaptic transmission; synaptosome; zinc ion binding	GO:0005524; GO:0005829; GO:0007611; GO:0006468; GO:0004697; GO:0007268; GO:0019717; GO:0008270	10116	FALSE	FALSE	FALSE	FALSE	1tbnA00 1tboA00	100	SOLUTION NMR	SOLUTION NMR	-131.319	-132.363
1171	2.06	B2J9B4	0	putative gamma-d-glutamyl-l-diamino acid endopeptidase (npun_r0659)	0	Nostoc punctiforme PCC 73102	74	0	0	0	0	0	0	0	0	0	0	0	0	FALSE	FALSE	FALSE	FALSE	2evrA01 2fg0A01	100	X-RAY DIFFRACTION	X-RAY DIFFRACTION	-222.592	-223.793
1758	2.19	P27694	RFA1_HUMAN	Replication protein A 70 kDa DNA-binding subunit (RP-A p70) (Replication factor A protein 1) (RF-A protein 1) (Single-stranded DNA-binding protein)	RPA1 REPA1 RPA70	Homo sapiens (Human)	124	616	Nucleus.	Replication factor A protein 1 family	no_data	3D-structure; Acetylation; Complete proteome; DNA replication; DNA-binding; Direct protein sequencing; Metal-binding; Nucleus; Phosphoprotein; Polymorphism; Zinc; Zinc-finger	P54132; P04637; Q14191	Beta strand (16); Chain (1); Erroneous initiation (1); Helix (8); Initiator methionine (1); Modified residue (6); Natural variant (1); Turn (4); Zinc finger (1)	IPR012340; IPR016027; IPR004365; IPR007199; IPR013955; IPR004591	no_data	DNA replication factor A complex; DNA-dependent DNA replication; PML body; actin cytoskeleton; cytoplasm; metal ion binding; nucleotide-excision repair; DNA damage removal; nucleotide-excision repair; DNA gap filling; protein binding; single-stranded DNA binding	GO:0005662; GO:0006261; GO:0016605; GO:0015629; GO:0005737; GO:0046872; GO:0000718; GO:0006297; GO:0005515; GO:0003697	9606	FALSE	FALSE	FALSE	TRUE	1jmcA02 1fguA02	100	X-RAY DIFFRACTION	X-RAY DIFFRACTION	-377.736	-379.816
198	2.3	P00439	PH4H_HUMAN	Phenylalanine-4-hydroxylase (PAH) (EC 1.14.16.1) (Phe-4-monooxygenase)	PAH	Homo sapiens (Human)	307	452	no_data	Biopterin-dependent aromatic amino acid hydroxylase family	Amino-acid degradation; L-phenylalanine degradation; acetoacetate and fumarate from L-phenylalanine: step 1/6.	3D-structure; Allosteric enzyme; Complete proteome; Direct protein sequencing; Disease mutation; Iron; Metal-binding; Monooxygenase; Oxidoreductase; Phenylalanine catabolism; Phenylketonuria; Phosphoprotein; Polymorphism	no_data	Beta strand (9); Chain (1); Domain (1); Helix (17); Metal binding (3); Modified residue (1); Mutagenesis (1); Natural variant (196); Sequence conflict (1); Turn (4)	IPR002912; IPR001273; IPR018301; IPR019774; IPR005961; IPR019773	1.14.16.1	L-phenylalanine catabolic process; amino acid binding; catecholamine biosynthetic process; iron ion binding; neurotransmitter biosynthetic process; oxidation reduction; phenylalanine 4-monooxygenase activity	GO:0006559; GO:0016597; GO:0042423; GO:0005506; GO:0042136; GO:0055114; GO:0004505	9606	FALSE	FALSE	TRUE	FALSE	1j8tA00 1mmtA00	99.6753	X-RAY DIFFRACTION	X-RAY DIFFRACTION	-996.941	-1002.1
6406	2.24	Q57366	DMSA_RHOSH	Dimethyl sulfoxide reductase (DMSO reductase) (DMSOR) (EC 1.8.99.-)	dmsA dsrA	Rhodobacter sphaeroides (Rhodopseudomonas sphaeroides)	209	822	Periplasm.	Prokaryotic molybdopterin-containing oxidoreductase family	no_data	3D-structure; Direct protein sequencing; Molybdenum; Oxidoreductase; Periplasm; Signal	no_data	Active site (1); Beta strand (31); Chain (1); Helix (36); Sequence conflict (11); Signal peptide (1); Turn (9)	IPR009010; IPR006658; IPR006657; IPR006656; IPR006655; IPR006311; IPR017909	1.8.99.-	electron carrier activity; molybdenum ion binding; oxidation reduction; oxidoreductase activity; periplasmic space	GO:0009055; GO:0030151; GO:0055114; GO:0016491; GO:0042597	1063	FALSE	FALSE	FALSE	FALSE	1eu1A01 1cxsA01	98.5646	X-RAY DIFFRACTION	X-RAY DIFFRACTION	-683.392	-687.021
1445	2.6	P0A8U6	METJ_ECOLI	Met repressor (Met regulon regulatory protein metJ)	metJ b3938 JW3909	Escherichia coli (strain K12)	104	105	Cytoplasm.	MetJ family	no_data	3D-structure; Amino-acid biosynthesis; Complete proteome; Cytoplasm; DNA-binding; Direct protein sequencing; Methionine biosynthesis; Repressor; Transcription; Transcription regulation	no_data	Beta strand (2); Chain (1); Helix (4); Initiator methionine (1); Natural variant (2)	IPR002084; IPR010985	no_data	cytoplasm; methionine biosynthetic process; negative regulation of transcription; DNA-dependent; transcription; transcription factor activity; transcription repressor activity	GO:0005737; GO:0009086; GO:0045892; GO:0006350; GO:0003700; GO:0016564	83333	FALSE	TRUE	TRUE	FALSE	1mjoA00 1mjmA00	100	X-RAY DIFFRACTION	X-RAY DIFFRACTION	-299.716	-301.533
6739	8.64	Q7SIG1	Q7SIG1_ALIAC	Hydrolase	no_data	Alicyclobacillus acidocaldarius (Bacillus acidocaldarius)	308	310	no_data	no_data	no_data	3D-structure	no_data	no_data	no_data	no_data	no_data	no_data	1388	FALSE	FALSE	FALSE	TRUE	1u4nA00 1qz3A00	99.6764	X-RAY DIFFRACTION	X-RAY DIFFRACTION	-1040.07	-1034.63
5276	4.34	O89100	GRAP2_MOUSE	GRB2-related adaptor protein 2 (GADS protein) (Growth factor receptor-binding protein) (GRBLG) (GRB-2-like protein) (GRB2L) (Hematopoietic cell-associated adaptor protein GrpL) (GRB-2-related monocytic adapter protein) (Monocytic adapter) (MONA) (Adapter protein GRID)	Grap2 Gads Grb2l Grid Mona	Mus musculus (Mouse)	100	322	no_data	GRB2/sem-5/DRK family	no_data	3D-structure; Acetylation; Phosphoprotein; Repeat; SH2 domain; SH3 domain	no_data	Beta strand (11); Chain (1); Domain (3); Helix (3); Modified residue (2); Turn (1)	IPR000980; IPR001452; IPR020473	no_data	protein binding	GO:0005515	10090	FALSE	FALSE	FALSE	FALSE	1r1pB00 1r1sG00	100	X-RAY DIFFRACTION	X-RAY DIFFRACTION	-278.296	-276.441
1455	2.23	P0A809	RUVA_ECOLI	Holliday junction ATP-dependent DNA helicase ruvA (EC 3.6.1.-)	ruvA b1861 JW1850	Escherichia coli (strain K12)	76	203	no_data	RuvA family	no_data	3D-structure; ATP-binding; Complete proteome; DNA damage; DNA recombination; DNA repair; DNA-binding; Helicase; Hydrolase; Nucleotide-binding; SOS response	no_data	Beta strand (6); Chain (1); Helix (10); Sequence conflict (1); Turn (1)	IPR011114; IPR013849; IPR003583; IPR012340; IPR016027; IPR000085; IPR010994	3.6.1.-	ATP binding; DNA binding; DNA recombination; DNA repair; Holliday junction helicase complex; SOS response; four-way junction helicase activity	GO:0005524; GO:0003677; GO:0006310; GO:0006281; GO:0009379; GO:0009432; GO:0009378	83333	FALSE	FALSE	TRUE	TRUE	1cukA02 1c7yA02	100	X-RAY DIFFRACTION	X-RAY DIFFRACTION	-238.782	-237.339
3184	5.27	P22216	RAD53_YEAST	Serine/threonine-protein kinase RAD53 (EC 2.7.11.1) (Serine-protein kinase 1) (CHK2 homolog)	RAD53 MEC2 SAD1 SPK1 YPL153C P2588	Saccharomyces cerevisiae (Baker's yeast)	127	821	Nucleus.	Protein kinase superfamily; CAMK Ser/Thr protein kinase family; CHK2 subfamily	no_data	3D-structure; ATP-binding; Cell cycle; Complete proteome; DNA damage; Kinase; Nucleotide-binding; Nucleus; Phosphoprotein; Repeat; Serine/threonine-protein kinase; Transferase; Tyrosine-protein kinase	P32447; P34217	Active site (1); Beta strand (21); Binding site (1); Chain (1); Domain (3); Helix (6); Modified residue (21); Nucleotide binding (1); Sequence conflict (1); Turn (1)	IPR020636; IPR000253; IPR011009; IPR000719; IPR017441; IPR017442; IPR008271; IPR020648; IPR002290; IPR016256; IPR008984	2.7.11.1	ATP binding; DNA repair; DNA replication initiation; DNA replication origin binding; cell cycle; deoxyribonucleoside triphosphate biosynthetic process; nucleus; protein amino acid phosphorylation; protein binding; protein localization; protein serine/threonine kinase activity; protein serine/threonine/tyrosine kinase activity; protein tyrosine kinase activity	GO:0005524; GO:0006281; GO:0006270; GO:0003688; GO:0007049; GO:0009202; GO:0005634; GO:0006468; GO:0005515; GO:0008104; GO:0004674; GO:0004712; GO:0004713	4932	FALSE	FALSE	FALSE	TRUE	1j4oA00 1k3qA00	100	SOLUTION NMR	SOLUTION NMR	-431.963	-434.492
4836	2.37	Q9UGP5	DPOLL_HUMAN	DNA polymerase lambda (Pol Lambda) (EC 2.7.7.7) (EC 4.2.99.-) (DNA polymerase kappa) (DNA polymerase beta-2) (Pol beta2)	POLL	Homo sapiens (Human)	67	575	Nucleus.	DNA polymerase type-X family	no_data	3D-structure; Complete proteome; DNA damage; DNA repair; DNA replication; DNA synthesis; DNA-binding; DNA-directed DNA polymerase; Lyase; Manganese; Metal-binding; Nucleotidyltransferase; Nucleus; Phosphoprotein; Polymorphism; Transferase	no_data	Active site (1); Beta strand (13); Chain (1); Domain (1); Erroneous initiation (1); Helix (24); Metal binding (3); Modified residue (1); Mutagenesis (3); Natural variant (2); Region (4); Sequence conflict (2); Turn (2)	IPR001357; IPR002054; IPR002008; IPR010996; IPR022312; IPR019843; IPR018944; IPR003583	2.7.7.7; 4.2.99.-	DNA binding; DNA replication; DNA-directed DNA polymerase activity; lyase activity; metal ion binding; nucleotide-excision repair; nucleus; somatic hypermutation of immunoglobulin genes	GO:0003677; GO:0006260; GO:0003887; GO:0016829; GO:0046872; GO:0006289; GO:0005634; GO:0016446	9606	TRUE	FALSE	FALSE	TRUE	2bcqA04 1xslA04	100	X-RAY DIFFRACTION	X-RAY DIFFRACTION	-195.666	-197.009
3276	2.01	P17900	SAP3_HUMAN	Ganglioside GM2 activator (GM2-AP) (Cerebroside sulfate activator protein) (Shingolipid activator protein 3) (SAP-3) [Cleaved into: Ganglioside GM2 activator isoform short]	GM2A	Homo sapiens (Human)	164	193	Lysosome.	no_data	no_data	3D-structure; Complete proteome; Direct protein sequencing; Disease mutation; Disulfide bond; Gangliosidosis; Glycoprotein; Lipid metabolism; Lysosome; Polymorphism; Signal; Sphingolipid metabolism	no_data	Beta strand (8); Chain (2); Disulfide bond (4); Erroneous initiation (1); Glycosylation (1); Helix (2); Natural variant (6); Propeptide (1); Signal peptide (1); Turn (2)	IPR003172	no_data	lysosome; sphingolipid activator protein activity	GO:0005764; GO:0030290	9606	FALSE	FALSE	FALSE	TRUE	2ag4A00 1pu5A00	100	X-RAY DIFFRACTION	X-RAY DIFFRACTION	-475.528	-472.236
7176	2.96	P53779	MK10_HUMAN	Mitogen-activated protein kinase 10 (MAP kinase 10) (MAPK 10) (EC 2.7.11.24) (Stress-activated protein kinase JNK3) (c-Jun N-terminal kinase 3) (MAP kinase p49 3F12)	MAPK10 JNK3 JNK3A PRKM10	Homo sapiens (Human)	205	464	Cytoplasm.	Protein kinase superfamily; CMGC Ser/Thr protein kinase family; MAP kinase subfamily	no_data	3D-structure; ATP-binding; Alternative splicing; Chromosomal rearrangement; Complete proteome; Cytoplasm; Direct protein sequencing; Epilepsy; Kinase; Nucleotide-binding; Phosphoprotein; Serine/threonine-protein kinase; Transferase	P49407	Active site (1); Alternative sequence (1); Beta strand (10); Binding site (1); Chain (1); Domain (1); Helix (16); Mass spectrometry (1); Modified residue (4); Motif (1); Nucleotide binding (1); Turn (5)	IPR008351; IPR011009; IPR003527; IPR000719; IPR017442; IPR008271; IPR002290	2.7.11.24	ATP binding; JNK cascade; JUN kinase activity; MAP kinase kinase activity; nucleoplasm; protein amino acid phosphorylation; protein binding	GO:0005524; GO:0007254; GO:0004705; GO:0004708; GO:0005654; GO:0006468; GO:0005515	9606	FALSE	FALSE	FALSE	TRUE	1jnkA02 1pmuA02	98.1395	X-RAY DIFFRACTION	X-RAY DIFFRACTION	-653.747	-657.887
4468	2.48	P67954	IOVO_LOPNY	Ovomucoid (Fragment)	no_data	Lophura nycthemera (Silver pheasant)	56	56	Secreted.	no_data	no_data	3D-structure; Direct protein sequencing; Disulfide bond; Glycoprotein; Protease inhibitor; Repeat; Secreted; Serine protease inhibitor	no_data	Beta strand (3); Chain (1); Disulfide bond (3); Domain (1); Glycosylation (1); Helix (1); Non-terminal residue (2); Site (1); Turn (1)	IPR002350; IPR001239	no_data	extracellular region; serine-type endopeptidase inhibitor activity	GO:0005576; GO:0004867	9046	FALSE	FALSE	TRUE	FALSE	2ovoA00 4ovoA00	100	X-RAY DIFFRACTION	X-RAY DIFFRACTION	-134.597	-133.456
6880	3.16	P0AE67	CHEY_ECOLI	Chemotaxis protein cheY	cheY b1882 JW1871	Escherichia coli (strain K12)	128	129	Cytoplasm.	no_data	no_data	3D-structure; Acetylation; Chemotaxis; Complete proteome; Cytoplasm; Direct protein sequencing; Flagellar rotation; Magnesium; Metal-binding; Phosphoprotein; Two-component regulatory system	no_data	Beta strand (6); Chain (1); Domain (1); Helix (5); Initiator methionine (1); Mass spectrometry (2); Metal binding (4); Modified residue (3); Mutagenesis (4); Sequence conflict (1)	IPR011006; IPR001789	no_data	chemotaxis; ciliary or flagellar motility; cytoplasm; metal ion binding; protein amino acid acetylation; regulation of transcription; DNA-dependent; two-component response regulator activity; two-component signal transduction system (phosphorelay)	GO:0006935; GO:0001539; GO:0005737; GO:0046872; GO:0006473; GO:0006355; GO:0000156; GO:0000160	83333	TRUE	TRUE	TRUE	TRUE	3chyA00 1chnA00	98.4375	X-RAY DIFFRACTION	X-RAY DIFFRACTION	-431.976	-429.369
1817	2.28	A3FH86	A3FH86_9HIV1	Protease (Fragment)	pol	Human immunodeficiency virus 1	99	99	no_data	no_data	no_data	Aspartyl protease; Hydrolase; Protease	no_data	Non-terminal residue (2)	IPR018061; IPR001995; IPR021109; IPR001969; IPR009007	no_data	aspartic-type endopeptidase activity; proteolysis	GO:0004190; GO:0006508	11676	TRUE	TRUE	TRUE	TRUE	2pc0A00 2az8A00	100	X-RAY DIFFRACTION	X-RAY DIFFRACTION	-282.331	-280.308
458	4.84	P68699	ATPL_ECOLI	ATP synthase subunit c (ATP synthase F(0) sector subunit c) (F-type ATPase subunit c) (F-ATPase subunit c) (Lipid-binding protein) (Dicyclohexylcarbodiimide-binding protein)	atpE papH uncE b3737 JW3715	Escherichia coli (strain K12)	79	79	Cell inner membrane; Multi-pass membrane protein.	ATPase C chain family	no_data	3D-structure; ATP synthesis; CF(0); Cell inner membrane; Cell membrane; Complete proteome; Direct protein sequencing; Formylation; Hydrogen ion transport; Ion transport; Lipid-binding; Membrane; Transmembrane; Transport	no_data	Beta strand (1); Chain (1); Helix (2); Modified residue (1); Mutagenesis (4); Sequence conflict (1); Site (1); Topological domain (3); Transmembrane (2)	IPR000454; IPR005953; IPR020537; IPR002379	no_data	ATP synthesis coupled proton transport; hydrogen ion transporting ATP synthase activity; rotational mechanism; integral to membrane; lipid binding; plasma membrane; proton-transporting ATP synthase complex; coupling factor F(o)	GO:0015986; GO:0046933; GO:0016021; GO:0008289; GO:0005886; GO:0045263	83333	FALSE	FALSE	FALSE	TRUE	1c0vA00 1c99A00	100	SOLUTION NMR	SOLUTION NMR	-260.175	-261.796
1950	3.29	P02692	FABPL_RAT	Fatty acid-binding protein; liver (Liver-type fatty acid-binding protein) (L-FABP) (Fatty acid-binding protein 1) (Squalene- and sterol-carrier protein) (SCP) (Z-protein) (p14)	Fabp1	Rattus norvegicus (Rat)	127	127	Cytoplasm.	Calycin superfamily; Fatty-acid binding protein (FABP) family	no_data	3D-structure; Acetylation; Cytoplasm; Direct protein sequencing; Lipid-binding; Phosphoprotein; Transport	no_data	Beta strand (11); Binding site (3); Chain (1); Helix (2); Modified residue (3); Region (1)	IPR012674; IPR011038; IPR000463; IPR000566	no_data	apical cortex; bile acid binding; cytosol; drug binding; fatty acid binding; intestinal absorption; long-chain fatty acid transport; long-chain fatty acid transporter activity; lysophospholipid transporter activity; mitosis; nucleus; peroxisomal matrix; phospholipid binding; positive regulation of cell proliferation; positive regulation of fatty acid beta-oxidation; positive regulation of hydrola…	GO:0045179; GO:0032052; GO:0005829; GO:0008144; GO:0005504; GO:0050892; GO:0015909; GO:0005324; GO:0051978; GO:0007067; GO:0005634; GO:0005782; GO:0005543; GO:0008284; GO:0032000; GO:0051345	10116	FALSE	FALSE	FALSE	TRUE	2ju3A00 2ju7A00	100	SOLUTION NMR	SOLUTION NMR	-400.625	-403.281
1820	2.38	P35963	POL_HV1Y2	Gag-Pol polyprotein (Pr160Gag-Pol) [Cleaved into: Matrix protein p17 (MA); Capsid protein p24 (CA); Spacer peptide p2; Nucleocapsid protein p7 (NC); Transframe peptide (TF); p6-pol (p6*); Protease (EC 3.4.23.16) (Retropepsin) (PR); Reverse transcriptase/ribonuclease H (EC 2.7.7.49) (EC 2.7.7.7) (EC 3.1.26.13) (p66 RT); p51 RT; p15; Integrase (IN)]	gag-pol	Human immunodeficiency virus type 1 group M subtype B (isolate YU-2) (HIV-1)	99	1435	Virion. Host nucleus. Host cytoplasm. Host cell membrane; Lipid-anchor. Virion. Virion. Host nucleus. Host cytoplasm.	no_data	no_data	3D-structure; AIDS; Aspartyl protease; Capsid maturation; Capsid protein; DNA integration; DNA recombination; DNA-directed DNA polymerase; Endonuclease; Host cell membrane; Host cytoplasm; Host membrane; Host nucleus; Hydrolase; Lipoprotein; Magnesium; Membrane; Metal-binding; Multifunctional enzyme; Myristate; Nuclease; Nucleotidyltransferase; Phosphoprotein; Protease; RNA-binding; RNA-directed …	no_data	Active site (1); Beta strand (7); Chain (10); DNA binding (1); Domain (4); Helix (6); Initiator methionine (1); Lipidation (1); Metal binding (9); Modified residue (1); Motif (3); Peptide (2); Region (1); Site (12); Turn (1); Zinc finger (3)	IPR000721; IPR001037; IPR001584; IPR017856; IPR003308; IPR000071; IPR018061; IPR001995; IPR021109; IPR001969; IPR009007; IPR012337; IPR008916; IPR008919; IPR010999; IPR000477; IPR002156; IPR010659; IPR010661; IPR013084; IPR001878	3.4.23.16; 2.7.7.49; 2.7.7.7; 3.1.26.13	DNA binding; DNA-directed DNA polymerase activity; RNA binding; RNA-dependent DNA replication; RNA-directed DNA polymerase activity; aspartic-type endopeptidase activity; cytosol; host cell cytoplasm; host cell nucleus; host cell plasma membrane; initiation of viral infection; integrase activity; membrane; proteolysis; provirus integration; ribonuclease H activity; structural molecule activity; v…	GO:0003677; GO:0003887; GO:0003723; GO:0006278; GO:0003964; GO:0004190; GO:0005829; GO:0030430; GO:0042025; GO:0020002; GO:0019059; GO:0008907; GO:0016020; GO:0006508; GO:0019047; GO:0004523; GO:0005198; GO:0019028; GO:0046797; GO:0008270	362651	FALSE	FALSE	FALSE	FALSE	1k6vA00 1t7jA00	100	X-RAY DIFFRACTION	X-RAY DIFFRACTION	-276.892	-274.782
2062	2.92	P63018	HSP7C_RAT	Heat shock cognate 71 kDa protein (Heat shock 70 kDa protein 8)	Hspa8 Hsc70 Hsc73	Rattus norvegicus (Rat)	159	646	Cytoplasm. Melanosome.	Heat shock protein 70 family	no_data	3D-structure; ATP-binding; Acetylation; Chaperone; Cytoplasm; Direct protein sequencing; Nucleotide-binding; Phosphoprotein; Stress response	no_data	Beta strand (12); Chain (1); Helix (6); Initiator methionine (1); Modified residue (23); Region (1); Turn (6)	IPR018181; IPR001023; IPR013126	no_data	ATP binding; melanosome; response to stress; ribonucleoprotein complex	GO:0005524; GO:0042470; GO:0006950; GO:0030529	10116	FALSE	FALSE	FALSE	FALSE	1ckrA00 7hscA00	100	SOLUTION NMR	SOLUTION NMR	-451.05	-447.434
211	2.08	P06876	MYB_MOUSE	Transcriptional activator Myb (Proto-oncogene c-Myb)	Myb	Mus musculus (Mouse)	46	636	Nucleus.	no_data	no_data	3D-structure; Acetylation; Activator; DNA-binding; Nucleus; Proto-oncogene; Repeat; Transcription; Transcription regulation; Ubl conjugation	Q9QZR5; O54949	Chain (1); DNA binding (3); Domain (4); Helix (10); Modified residue (2); Region (3); Sequence conflict (7)	IPR015395; IPR009057; IPR012287; IPR017930; IPR014778; IPR015495; IPR001005; IPR012642	no_data	G1/S transition of mitotic cell cycle; calcium ion transport; embryonic gut development; in utero embryonic development; nucleus; protein binding; regulation of transcription; DNA-dependent; transcription; transcription factor activity	GO:0000082; GO:0006816; GO:0048566; GO:0001701; GO:0005634; GO:0005515; GO:0006355; GO:0006350; GO:0003700	10090	TRUE	FALSE	TRUE	TRUE	1mbjA00 1mbkA00	100	SOLUTION NMR	SOLUTION NMR	-147.476	-148.53
6328	5.38	P56255	PCRA_BACST	ATP-dependent DNA helicase pcrA (EC 3.6.1.-)	pcrA	Bacillus stearothermophilus (Geobacillus stearothermophilus)	140	724	no_data	Helicase family; UvrD subfamily	no_data	3D-structure; ATP-binding; DNA-binding; Helicase; Hydrolase; Nucleotide-binding	no_data	Beta strand (15); Chain (1); Domain (2); Helix (38); Nucleotide binding (1); Turn (10)	IPR005751; IPR014017; IPR000212; IPR014016	3.6.1.-	ATP binding; ATP-dependent DNA helicase activity; DNA binding; DNA repair; DNA unwinding involved in replication; cytoplasm	GO:0005524; GO:0004003; GO:0003677; GO:0006281; GO:0006268; GO:0005737	1422	FALSE	TRUE	TRUE	TRUE	1pjrA04 1qhgA04	100	X-RAY DIFFRACTION	X-RAY DIFFRACTION	-460.416	-457.178
1384	3.64	P35049	TRYP_FUSOX	Trypsin (EC 3.4.21.4)	no_data	Fusarium oxysporum (Panama disease fungus)	100	248	Secreted.	Peptidase S1 family	no_data	3D-structure; Disulfide bond; Hydrolase; Protease; Secreted; Serine protease; Signal; Zymogen	no_data	Active site (3); Beta strand (14); Chain (1); Disulfide bond (3); Domain (1); Helix (4); Propeptide (1); Signal peptide (1); Site (1); Turn (2)	IPR018114; IPR001254; IPR001314; IPR009003	3.4.21.4	extracellular region; proteolysis; serine-type endopeptidase activity	GO:0005576; GO:0006508; GO:0004252	5507	FALSE	TRUE	TRUE	TRUE	1pq7A02 1pqaA02	99	X-RAY DIFFRACTION	X-RAY DIFFRACTION	-302.894	-300.551
266	2.25	P13479	IMM9_ECOLX	Colicin-E9 immunity protein (ImmE9) (Microcin-E9 immunity protein)	imm ceiE9	Escherichia coli	83	86	no_data	Colicins ColE2/ColE8/ColE9 and pyocins S1/S2 family	no_data	3D-structure; Bacteriocin immunity; Plasmid	P09883	Beta strand (1); Chain (1); Helix (5); Sequence conflict (1); Turn (1)	IPR000290	no_data	bacteriocin immunity; protein binding; toxin binding	GO:0030153; GO:0005515; GO:0015643	562	FALSE	FALSE	FALSE	TRUE	1e0hA00 1imqA00	100	SOLUTION NMR	SOLUTION NMR	-242.454	-244.461
86	2.75	P00183	CPXA_PSEPU	Camphor 5-monooxygenase (EC 1.14.15.1) (Cytochrome P450-cam) (Cytochrome P450cam)	camC cyp101	Pseudomonas putida	405	415	Cytoplasm.	Cytochrome P450 family	Terpene metabolism; (R)-camphor degradation.	3D-structure; Cytoplasm; Direct protein sequencing; Heme; Iron; Metal-binding; Monooxygenase; Oxidoreductase	no_data	Beta strand (13); Chain (1); Helix (25); Initiator methionine (1); Metal binding (1); Sequence conflict (4); Turn (6)	IPR001128; IPR002397; IPR017973; IPR017972	1.14.15.1	camphor 5-monooxygenase activity; cytoplasm; electron carrier activity; heme binding; oxidation reduction	GO:0018683; GO:0005737; GO:0009055; GO:0020037; GO:0055114	303	FALSE	FALSE	FALSE	TRUE	2h7qA00 2zaxA00	100	X-RAY DIFFRACTION	X-RAY DIFFRACTION	-1361.47	-1371.3
2626	2.66	P12830	CADH1_HUMAN	Cadherin-1 (Epithelial cadherin) (E-cadherin) (Uvomorulin) (CAM 120/80) (CD antigen CD324) [Cleaved into: E-Cad/CTF1; E-Cad/CTF2; E-Cad/CTF3]	CDH1 CDHE UVO	Homo sapiens (Human)	104	882	Cell junction. Cell membrane; Single-pass type I membrane protein.	no_data	no_data	3D-structure; Calcium; Cell adhesion; Cell junction; Cell membrane; Cleavage on pair of basic residues; Complete proteome; Direct protein sequencing; Disease mutation; Disulfide bond; Glycoprotein; Membrane; Phosphoprotein; Polymorphism; Repeat; Signal; Transmembrane	P35222; P11362; P25146; P62136; Q15139	Beta strand (16); Chain (4); Compositional bias (1); Disulfide bond (1); Domain (5); Frameshift (1); Glycosylation (2); Helix (1); Modified residue (3); Mutagenesis (1); Natural variant (31); Propeptide (1); Region (2); Sequence conflict (11); Signal peptide (1); Site (3); Topological domain (2); Transmembrane (1); Turn (7)	IPR002126; IPR015919; IPR020894; IPR000233; IPR014868	no_data	actin cytoskeleton; apical junction complex; beta-catenin binding; catenin complex; cell adhesion molecule binding; cell-cell adherens junction; cellular response to lithium ion; gamma-catenin binding; homophilic cell adhesion; integral to membrane; lateral plasma membrane; perinuclear region of cytoplasm; positive regulation of transcription factor import into nucleus; transcription activator ac…	GO:0015629; GO:0043296; GO:0008013; GO:0016342; GO:0050839; GO:0005913; GO:0071285; GO:0045295; GO:0007156; GO:0016021; GO:0016328; GO:0048471; GO:0042993; GO:0016563	9606	TRUE	TRUE	FALSE	FALSE	2omzB00 2omvB00	98.0952	X-RAY DIFFRACTION	X-RAY DIFFRACTION	-304.864	-302.28
2735	4.66	P06703	S10A6_HUMAN	Protein S100-A6 (S100 calcium-binding protein A6) (Calcyclin) (Prolactin receptor-associated protein) (PRA) (Growth factor-inducible protein 2A9) (MLN 4)	S100A6 CACY	Homo sapiens (Human)	89	90	Nucleus envelope. Cytoplasm. Cell membrane; Peripheral membrane protein; Cytoplasmic side.	S-100 family	no_data	3D-structure; Acetylation; Calcium; Cell membrane; Complete proteome; Cytoplasm; Direct protein sequencing; Membrane; Metal-binding; Nucleus; Polymorphism; Repeat	P04271	Beta strand (3); Calcium binding (2); Chain (1); Domain (2); Helix (6); Modified residue (1); Natural variant (4); Turn (1)	IPR011992; IPR018247; IPR018249; IPR001751; IPR013787	no_data	S100 beta binding; axonogenesis; calcium ion binding; calcium-dependent protein binding; cytosol; extrinsic to internal side of plasma membrane; nuclear envelope; perinuclear region of cytoplasm; positive regulation of fibroblast proliferation; protein homodimerization activity; ruffle; signal transduction; tropomyosin binding	GO:0048154; GO:0007409; GO:0005509; GO:0048306; GO:0005829; GO:0031234; GO:0005635; GO:0048471; GO:0048146; GO:0042803; GO:0001726; GO:0007165; GO:0005523	9606	FALSE	FALSE	FALSE	TRUE	1k9kA00 1k9pA00	100	X-RAY DIFFRACTION	X-RAY DIFFRACTION	-297.809	-300.036
2048	2.21	P02528	CRGE_RAT	Gamma-crystallin E (Gamma-E-crystallin) (Gamma-crystallin 3-1) (Gamma-2)	Cryge	Rattus norvegicus (Rat)	94	174	no_data	Beta/gamma-crystallin family	no_data	3D-structure; Eye lens protein; Repeat	no_data	Beta strand (14); Chain (1); Domain (4); Helix (4); Initiator methionine (1); Region (1); Turn (4)	IPR001064; IPR011024	no_data	lens development in camera-type eye; structural constituent of eye lens	GO:0002088; GO:0005212	10116	FALSE	TRUE	FALSE	TRUE	1zgtA02 1a5dA02	100	X-RAY DIFFRACTION	X-RAY DIFFRACTION	-270.908	-268.543
6608	2.04	P0A786	PYRB_ECOLI	Aspartate carbamoyltransferase catalytic chain (EC 2.1.3.2) (Aspartate transcarbamylase) (ATCase)	pyrB b4245 JW4204	Escherichia coli (strain K12)	158	311	no_data	ATCase/OTCase family	Pyrimidine metabolism; UMP biosynthesis via de novo pathway; (S)-dihydroorotate from bicarbonate: step 2/3.	3D-structure; Complete proteome; Direct protein sequencing; Pyrimidine biosynthesis; Transferase	no_data	Beta strand (13); Chain (1); Helix (16); Initiator methionine (1); Sequence conflict (12); Turn (6)	IPR006132; IPR006130; IPR006131; IPR002082	2.1.3.2	de novo' pyrimidine base biosynthetic process; amino acid binding; aspartate carbamoyltransferase activity; cellular amino acid metabolic process; cytoplasm; pyrimidine nucleotide biosynthetic process	GO:0006207; GO:0016597; GO:0004070; GO:0006520; GO:0005737; GO:0006221	83333	FALSE	FALSE	FALSE	TRUE	1f1bA02 1ezzA02	100	X-RAY DIFFRACTION	X-RAY DIFFRACTION	-485.133	-481.15
1905	2.52	Q94734	NP4_RHOPR	Nitrophorin-4 (NP4)	no_data	Rhodnius prolixus (Triatomid bug)	184	205	Secreted.	Calycin superfamily; Nitrophorin family	no_data	3D-structure; Disulfide bond; Heme; Iron; Metal-binding; Secreted; Signal; Vasoactive; Vasodilator	no_data	Beta strand (10); Chain (1); Disulfide bond (2); Helix (5); Metal binding (1); Signal peptide (1); Turn (1)	IPR012674; IPR011038; IPR002351	no_data	extracellular region; metal ion binding; vasodilation	GO:0005576; GO:0046872; GO:0042311	13249	FALSE	FALSE	FALSE	TRUE	2at0X00 3c76X00	100	X-RAY DIFFRACTION	X-RAY DIFFRACTION	-592.727	-587.988
1278	17.16	P01008	ANT3_HUMAN	Antithrombin-III (ATIII) (Serpin C1)	SERPINC1 AT3 PRO0309	Homo sapiens (Human)	140	464	Secreted ÃƒÆ’Ã†â€™Ãƒâ€ Ã¢â‚¬â„¢ÃƒÆ’Ã¢â‚¬Å¡Ãƒâ€šÃ‚Â¢ÃƒÆ’Ã†â€™Ãƒâ€šÃ‚Â¢ÃƒÆ’Ã‚Â¢ÃƒÂ¢Ã¢â‚¬Å¡Ã‚Â¬Ãƒâ€¦Ã‚Â¡ÃƒÆ’Ã¢â‚¬Å¡Ãƒâ€šÃ‚Â¬ÃƒÆ’Ã†â€™ÃƒÂ¢Ã¢â€šÂ¬Ã…Â¡ÃƒÆ’Ã¢â‚¬Å¡Ãƒâ€šÃ‚Âº extracellular space.	Serpin family	no_data	3D-structure; Blood coagulation; Complete proteome; Direct protein sequencing; Disease mutation; Disulfide bond; Glycoprotein; Heparin-binding; Phosphoprotein; Polymorphism; Protease inhibitor; Secreted; Serine protease inhibitor; Signal; Thrombophilia	P19174	Beta strand (17); Binding site (3); Chain (1); Disulfide bond (3); Glycosylation (4); Helix (14); Mass spectrometry (2); Modified residue (1); Mutagenesis (2); Natural variant (91); Sequence conflict (8); Signal peptide (1); Site (1); Turn (8)	IPR000215; IPR015555	no_data	blood coagulation; extracellular space; heparin binding; plasma membrane; protease binding; serine-type endopeptidase inhibitor activity	GO:0007596; GO:0005615; GO:0008201; GO:0005886; GO:0002020; GO:0004867	9606	TRUE	TRUE	TRUE	TRUE	1jvqL01 2gd4C02	100	X-RAY DIFFRACTION	X-RAY DIFFRACTION	-360.732	-364.436
640	4.96	Q92831	KAT2B_HUMAN	Histone acetyltransferase KAT2B (EC 2.3.1.48) (Lysine acetyltransferase 2B) (Histone acetyltransferase PCAF) (Histone acetylase PCAF) (P300/CBP-associated factor) (P/CAF)	KAT2B PCAF	Homo sapiens (Human)	118	832	Nucleus.	GCN5 family	no_data	3D-structure; Acetylation; Acyltransferase; Bromodomain; Cell cycle; Complete proteome; Host-virus interaction; Nucleus; Phosphoprotein; Polymorphism; Transcription; Transcription regulation; Transferase	Q92793; Q09472; Q86YP4; Q8WXI9; Q16665; P02299; P84040; Q8IXJ6; Q16594; Q9EPK5	Beta strand (11); Chain (1); Domain (2); Helix (12); Modified residue (3); Mutagenesis (4); Natural variant (1); Sequence conflict (1); Turn (3)	IPR016181; IPR001487; IPR018359; IPR000182; IPR016376; IPR009464	2.3.1.48	N-terminal peptidyl-lysine acetylation; PCAF complex; cell cycle arrest; cellular response to insulin stimulus; chromatin remodeling; chromatin remodeling complex; cyclin-dependent protein kinase inhibitor activity; histone acetylation; histone acetyltransferase activity; histone deacetylase binding; interspecies interaction between organisms; negative regulation of cell proliferation; protein ki…	GO:0018076; GO:0000125; GO:0007050; GO:0032869; GO:0006338; GO:0016585; GO:0004861; GO:0016573; GO:0004402; GO:0042826; GO:0044419; GO:0008285; GO:0019901; GO:0006355; GO:0006350; GO:0003713	9606	FALSE	FALSE	FALSE	FALSE	1jm4B00 1wumA00	100	SOLUTION NMR	SOLUTION NMR	-329.434	-332.589
7209	3.86	P42128	FOXK1_MOUSE	Forkhead box protein K1 (Myocyte nuclear factor) (MNF)	Foxk1 Mnf	Mus musculus (Mouse)	101	719	Nucleus.	no_data	no_data	3D-structure; Acetylation; Activator; DNA-binding; Developmental protein; Differentiation; Myogenesis; Nucleus; Phosphoprotein; Repressor; Transcription; Transcription regulation	Q62141-2; Q62141-2	Beta strand (6); Chain (1); Compositional bias (2); DNA binding (1); Domain (1); Erroneous initiation (1); Frameshift (2); Helix (4); Initiator methionine (1); Modified residue (19); Sequence conflict (5)	IPR000253; IPR008984; IPR001766; IPR018122	no_data	DNA binding; cell differentiation; muscle organ development; negative regulation of cell cycle; negative regulation of cell growth; negative regulation of transcription; DNA-dependent; nucleus; positive regulation of transcription; DNA-dependent; protein binding; regulation of transcription from RNA polymerase II promoter; sequence-specific DNA binding; transcription; transcription activator acti…	GO:0003677; GO:0030154; GO:0007517; GO:0045786; GO:0030308; GO:0045892; GO:0005634; GO:0045893; GO:0005515; GO:0006357; GO:0043565; GO:0006350; GO:0016563; GO:0003700; GO:0016564	10090	FALSE	FALSE	FALSE	FALSE	2a3sA00 2d2wA00	100	SOLUTION NMR	SOLUTION NMR	-247.647	-250.36
1656	11.77	P47992	XCL1_HUMAN	Lymphotactin (C motif chemokine 1) (Cytokine SCM-1) (ATAC) (Lymphotaxin) (SCM-1-alpha) (Small-inducible cytokine C1) (XC chemokine ligand 1)	XCL1 LTN SCYC1	Homo sapiens (Human)	93	114	Secreted.	Intercrine gamma family	no_data	3D-structure; Chemotaxis; Complete proteome; Cytokine; Disulfide bond; Secreted; Signal	no_data	Beta strand (4); Chain (1); Disulfide bond (1); Helix (3); Signal peptide (1)	IPR001811; IPR008105	no_data	cell-cell signaling; cellular calcium ion homeostasis; chemokine activity; chemotaxis; extracellular space; immune response; signal transduction	GO:0007267; GO:0006874; GO:0008009; GO:0006935; GO:0005615; GO:0006955; GO:0007165	9606	FALSE	FALSE	FALSE	FALSE	1j8iA00 1j9oA00	100	SOLUTION NMR	SOLUTION NMR	-193.062	-195.683
5894	5.86	O66490	KAD_AQUAE	Adenylate kinase (AK) (EC 2.7.4.3) (ATP-AMP transphosphorylase)	adk aq_078	Aquifex aeolicus	203	206	Cytoplasm.	Adenylate kinase family	no_data	3D-structure; ATP-binding; Complete proteome; Cytoplasm; Kinase; Nucleotide-binding; Transferase	no_data	Beta strand (6); Chain (1); Helix (9); Nucleotide binding (1); Turn (1)	IPR006259; IPR000850; IPR007862	2.7.4.3	ATP binding; adenylate kinase activity; cytoplasm; nucleotide biosynthetic process	GO:0005524; GO:0004017; GO:0005737; GO:0009165	63363	FALSE	TRUE	FALSE	TRUE	2rgxA00 2rh5A00	99.5074	X-RAY DIFFRACTION	X-RAY DIFFRACTION	-702.714	-696.919
5421	2.16	P60906	SYH_ECOLI	Histidyl-tRNA synthetase (EC 6.1.1.21) (Histidine--tRNA ligase) (HisRS)	hisS b2514 JW2498	Escherichia coli (strain K12)	288	424	Cytoplasm.	Class-II aminoacyl-tRNA synthetase family	no_data	3D-structure; ATP-binding; Aminoacyl-tRNA synthetase; Complete proteome; Cytoplasm; Direct protein sequencing; Ligase; Nucleotide-binding; Protein biosynthesis	no_data	Beta strand (16); Chain (1); Helix (15); Initiator methionine (1); Turn (2)	IPR002314; IPR006195; IPR004154; IPR015807; IPR004516	6.1.1.21	ATP binding; cytoplasm; histidine-tRNA ligase activity; histidyl-tRNA aminoacylation	GO:0005524; GO:0005737; GO:0004821; GO:0006427	83333	FALSE	FALSE	FALSE	FALSE	1kmmC01 1kmnC01	100	X-RAY DIFFRACTION	X-RAY DIFFRACTION	-941.029	-932.806
4933	2.34	P04964	DDH_CORGL	Meso-diaminopimelate D-dehydrogenase (Meso-DAP dehydrogenase) (EC 1.4.1.16)	ddh Cgl2617 cg2900	Corynebacterium glutamicum (Brevibacterium flavum)	138	320	no_data	no_data	Amino-acid biosynthesis; L-lysine biosynthesis via DAP pathway; DL-2;6-diaminopimelate from (S)-tetrahydrodipicolinate: step 1/1.	3D-structure; Complete proteome; NADP; Oxidoreductase	no_data	Beta strand (15); Chain (1); Helix (16); Turn (5)	IPR000846; IPR010190; IPR016040	1.4.1.16	binding; diaminopimelate dehydrogenase activity; dihydrodipicolinate reductase activity; lysine biosynthetic process via diaminopimelate; oxidation reduction	GO:0005488; GO:0047850; GO:0008839; GO:0009089; GO:0055114	1718	FALSE	FALSE	TRUE	FALSE	1dapA02 2dapA02	100	X-RAY DIFFRACTION	X-RAY DIFFRACTION	-446.599	-442.645
6049	2.77	P00829	ATPB_BOVIN	ATP synthase subunit beta; mitochondrial (EC 3.6.3.14)	ATP5B	Bos taurus (Bovine)	277	528	Mitochondrion. Mitochondrion inner membrane.	ATPase alpha/beta chains family	no_data	3D-structure; ATP synthesis; ATP-binding; Acetylation; CF(1); Direct protein sequencing; Hydrogen ion transport; Hydrolase; Ion transport; Membrane; Mitochondrion; Mitochondrion inner membrane; Nucleotide-binding; Transit peptide; Transport	no_data	Beta strand (17); Chain (1); Helix (21); Modified residue (5); Natural variant (1); Nucleotide binding (1); Sequence conflict (15); Transit peptide (1); Turn (4)	IPR003593; IPR005722; IPR018118; IPR000793; IPR004100; IPR020003; IPR000194	3.6.3.14	ATP binding; ATP catabolic process; ATP synthesis coupled proton transport; hydrogen ion transporting ATP synthase activity; rotational mechanism; hydrogen-exporting ATPase activity; phosphorylative mechanism; mitochondrial inner membrane; proton-transporting ATP synthase complex; catalytic core F(1)	GO:0005524; GO:0006200; GO:0015986; GO:0046933; GO:0008553; GO:0005743; GO:0045261	9913	FALSE	FALSE	TRUE	TRUE	2jdiD02 1e79E02	100	X-RAY DIFFRACTION	X-RAY DIFFRACTION	-901.325	-909.298
1961	2.2	P22629	SAV_STRAV	Streptavidin	no_data	Streptomyces avidinii	119	183	Secreted.	Avidin/streptavidin family	no_data	3D-structure; Biotin; Direct protein sequencing; Secreted; Signal	no_data	Beta strand (10); Binding site (5); Chain (1); Domain (1); Helix (2); Motif (1); Signal peptide (1)	IPR005469; IPR017889; IPR005468	no_data	extracellular region	GO:0005576	1895	FALSE	FALSE	FALSE	FALSE	1n9yD00 1n9mA00	98.3471	X-RAY DIFFRACTION	X-RAY DIFFRACTION	-373.564	-376.998
204	2.57	P56277	MTCPA_HUMAN	Protein p8 MTCP-1 (p8MTCP1) (Mature T-cell proliferation-1 type A) (MTCP-1 type A)	MTCP1 C6.1B	Homo sapiens (Human)	68	68	Mitochondrion.	no_data	no_data	3D-structure; Alternative splicing; Chromosomal rearrangement; Complete proteome; Disulfide bond; Mitochondrion; Proto-oncogene	no_data	Chain (1); Compositional bias (1); Disulfide bond (3); Helix (5); Turn (2)	IPR009069	no_data	cell proliferation; mitochondrion	GO:0008283; GO:0005739	9606	FALSE	FALSE	FALSE	FALSE	1hp8A00 2hp8A00	100	SOLUTION NMR	SOLUTION NMR	-211.376	-213.375
4012	2.06	A2RJT9	PYRDA_LACLM	Dihydroorotate dehydrogenase A (EC 1.3.3.1) (Dihydroorotate oxidase A) (DHOdehase A) (DHODase A) (DHOD A)	pyrDA llmg_0952	Lactococcus lactis subsp. cremoris (strain MG1363)	267	311	Cytoplasm.	Dihydroorotate dehydrogenase family; Type 1 subfamily	Pyrimidine metabolism; UMP biosynthesis via de novo pathway; orotate from (S)-dihydroorotate (O2 route): step 1/1.	Complete proteome; Cytoplasm; FMN; Flavoprotein; Oxidoreductase; Pyrimidine biosynthesis	no_data	Active site (1); Chain (1)	IPR013785; IPR012135; IPR005720; IPR001295	1.3.3.1	de novo' pyrimidine base biosynthetic process; UMP biosynthetic process; cytoplasm; dihydroorotate oxidase activity; oxidation reduction	GO:0006207; GO:0006222; GO:0005737; GO:0004158; GO:0055114	416870	FALSE	FALSE	FALSE	FALSE	1jubA01 1ovdA01	100	X-RAY DIFFRACTION	X-RAY DIFFRACTION	-916.222	-908.12
4887	3.02	P00778	PRLA_LYSEN	Alpha-lytic protease (EC 3.4.21.12) (Alpha-lytic endopeptidase)	alpha-LP	Lysobacter enzymogenes	79	397	no_data	Peptidase S1 family	no_data	3D-structure; Direct protein sequencing; Disulfide bond; Hydrolase; Protease; Serine protease; Signal; Zymogen	no_data	Active site (3); Beta strand (24); Chain (1); Disulfide bond (3); Helix (10); Propeptide (1); Sequence conflict (1); Signal peptide (1); Turn (3)	IPR004236; IPR001316; IPR018114; IPR001254; IPR009003	3.4.21.12	proteolysis; serine-type endopeptidase activity	GO:0006508; GO:0004252	69	TRUE	TRUE	TRUE	TRUE	4proC01 2proB01	98.7342	X-RAY DIFFRACTION	X-RAY DIFFRACTION	-230.709	-233.121
833	2.98	Q14974	IMB1_HUMAN	Importin subunit beta-1 (Karyopherin subunit beta-1) (Nuclear factor p97) (Pore targeting complex 97 kDa subunit) (PTAC97) (Importin-90)	KPNB1 NTF97	Homo sapiens (Human)	871	876	Cytoplasm. Nucleus envelope.	Importin beta family	no_data	3D-structure; Acetylation; Complete proteome; Cytoplasm; Direct protein sequencing; Host-virus interaction; Isopeptide bond; Nucleus; Phosphoprotein; Protein transport; Repeat; Transport; Ubl conjugation	Q16637-3; O75940	Beta strand (4); Chain (1); Compositional bias (1); Cross-link (2); Domain (1); Helix (53); Modified residue (5); Mutagenesis (2); Region (2); Repeat (8); Sequence conflict (3); Turn (8)	IPR011989; IPR016024; IPR000225; IPR000357; IPR021133; IPR001494	no_data	NLS-bearing substrate import into nucleus; cytosol; interspecies interaction between organisms; nuclear localization sequence binding; nuclear pore; nucleoplasm; protein domain specific binding; protein import into nucleus; translocation; zinc ion binding	GO:0006607; GO:0005829; GO:0044419; GO:0008139; GO:0005643; GO:0005654; GO:0019904; GO:0000060; GO:0008270	9606	FALSE	FALSE	FALSE	TRUE	1qgrA00 1qgkA00	99.5434	X-RAY DIFFRACTION	X-RAY DIFFRACTION	-2928.86	-2955.65
756	2.63	P01563	IFNA2_HUMAN	Interferon alpha-2 (IFN-alpha-2) (Interferon alpha-A) (LeIF A)	IFNA2	Homo sapiens (Human)	165	188	Secreted.	Alpha/beta interferon family	no_data	3D-structure; Antiviral defense; Complete proteome; Cytokine; Direct protein sequencing; Disulfide bond; Glycoprotein; Pharmaceutical; Polymorphism; Secreted; Signal	no_data	Beta strand (2); Chain (1); Disulfide bond (2); Glycosylation (1); Helix (7); Natural variant (4); Signal peptide (1); Turn (2)	IPR009079; IPR000471; IPR015589	no_data	cell surface receptor linked signaling pathway; cell-cell signaling; cytokine activity; extracellular space; induction of apoptosis; inflammatory response; interferon-alpha/beta receptor binding; response to virus	GO:0007166; GO:0007267; GO:0005125; GO:0005615; GO:0006917; GO:0006954; GO:0005132; GO:0009615	9606	FALSE	FALSE	FALSE	TRUE	1itfA00 2hymB00	100	SOLUTION NMR	SOLUTION NMR	-508.962	-514.042
5911	2.01	P63320	RALA_SAGOE	Ras-related protein Ral-A	RALA RAL	Saguinus oedipus (Cotton-top tamarin)	165	206	Cell surface. Cell membrane; Lipid-anchor; Cytoplasmic side.	Small GTPase superfamily; Ras family	no_data	3D-structure; Cell cycle; Cell division; Cell membrane; Exocytosis; GTP-binding; Lipoprotein; Membrane; Methylation; Nucleotide-binding; Prenylation	no_data	Beta strand (6); Chain (1); Helix (6); Lipidation (1); Modified residue (1); Motif (1); Nucleotide binding (2); Propeptide (1); Turn (1)	IPR003577; IPR013753; IPR001806; IPR015591; IPR020849; IPR005225	no_data	Edg-2 lysophosphatidic acid receptor binding; GTP binding; GTPase activity; cleavage furrow; cytokinesis; intracellular; membrane raft localization; plasma membrane; regulation of exocytosis; small GTPase mediated signal transduction	GO:0031755; GO:0005525; GO:0003924; GO:0032154; GO:0000910; GO:0005622; GO:0051665; GO:0005886; GO:0017157; GO:0007264	9490	FALSE	FALSE	FALSE	FALSE	1u8zA00 1u8yB00	98.2143	X-RAY DIFFRACTION	X-RAY DIFFRACTION	-542.014	-536.905
4438	2.05	P17678	GATA1_CHICK	Erythroid transcription factor (Eryf1) (GATA-binding factor 1) (GATA-1) (NF-E1 DNA-binding protein) (NF-E1a)	GATA1 ERYF1	Gallus gallus (Chicken)	66	304	Nucleus.	no_data	no_data	3D-structure; Activator; DNA-binding; Metal-binding; Nucleus; Transcription; Transcription regulation; Zinc; Zinc-finger	no_data	Beta strand (2); Chain (1); Helix (2); Turn (2); Zinc finger (2)	IPR000679; IPR013088	no_data	nucleus; regulation of transcription; DNA-dependent; sequence-specific DNA binding; transcription; transcription factor activity; zinc ion binding	GO:0005634; GO:0006355; GO:0043565; GO:0006350; GO:0003700; GO:0008270	9031	FALSE	FALSE	FALSE	FALSE	2gatA00 3gatA00	100	SOLUTION NMR	SOLUTION NMR	-128.585	-130.67
534	3.18	P0ABE7	0	redesigned apocytochrome B562 (Rd-apocyt b562)	0	de novo protein / synthetic construct	105	0	0	0	0	0	0	0	0	0	0	0	0	FALSE	FALSE	FALSE	FALSE	1yyjA00 1yyxA00	100	SOLUTION NMR	SOLUTION NMR	-341.457	-344.843
1329	2.07	Q46604	FMNB_DESVM	FMN-binding protein	DvMF_2023	Desulfovibrio vulgaris (strain Miyazaki F / DSM 19637)	122	122	Cytoplasm.	no_data	no_data	3D-structure; Complete proteome; Cytoplasm; Direct protein sequencing; Electron transport; FMN; Flavoprotein; Transport	no_data	Beta strand (7); Chain (1); Helix (4); Sequence conflict (1); Turn (2)	IPR011576; IPR009002; IPR012349	no_data	FMN binding; cytoplasm; electron transport chain; transport	GO:0010181; GO:0005737; GO:0022900; GO:0006810	883	FALSE	FALSE	FALSE	TRUE	1flmA00 1axjA00	100	X-RAY DIFFRACTION	SOLUTION NMR	-384.009	-380.071
1198	3.03	P23727	P85A_BOVIN	Phosphatidylinositol 3-kinase regulatory subunit alpha (PtdIns-3-kinase regulatory subunit alpha) (PI3-kinase regulatory subunit alpha) (PI3K regulatory subunit alpha) (Phosphatidylinositol 3-kinase 85 kDa regulatory subunit alpha) (PtdIns-3-kinase regulatory subunit p85-alpha) (PI3-kinase subunit p85-alpha)	PIK3R1	Bos taurus (Bovine)	86	724	no_data	PI3K p85 subunit family	no_data	3D-structure; Acetylation; Phosphoprotein; Repeat; SH2 domain; SH3 domain; Ubl conjugation	P14753; Q9ES52-1; Q9ES52-3; Q07666; P05622; P32871; P42337; P20339	Beta strand (13); Chain (1); Domain (4); Helix (8); Modified residue (10); Turn (7)	IPR001720; IPR008936; IPR000198; IPR000980; IPR011511; IPR001452	no_data	1-phosphatidylinositol-4-phosphate 3-kinase; class IA complex; ErbB-3 class receptor binding; insulin receptor binding; insulin receptor signaling pathway; insulin receptor substrate binding; insulin-like growth factor receptor binding; insulin-like growth factor receptor signaling pathway; phosphoinositide 3-kinase regulator activity; phosphoinositide phosphorylation; positive regulation of esta…	GO:0005943; GO:0043125; GO:0005158; GO:0008286; GO:0043560; GO:0005159; GO:0048009; GO:0035014; GO:0046854; GO:0090004; GO:0046326; GO:0007165	9913	FALSE	FALSE	FALSE	FALSE	1pnjA00 2pniA00	100	SOLUTION NMR	SOLUTION NMR	-224.256	-221.461
4635	2.92	P09012	SNRPA_HUMAN	U1 small nuclear ribonucleoprotein A (U1 snRNP A) (U1-A) (U1A)	SNRPA	Homo sapiens (Human)	101	282	Nucleus.	RRM U1 A/B'' family	no_data	3D-structure; Acetylation; Complete proteome; Direct protein sequencing; Nucleus; Phosphoprotein; RNA-binding; Repeat; Ribonucleoprotein; Spliceosome; mRNA processing; mRNA splicing	P31939; Q15287; P23246	Beta strand (7); Chain (1); Compositional bias (1); Domain (2); Helix (7); Initiator methionine (1); Modified residue (3); Mutagenesis (5); Turn (2)	IPR012677; IPR000504	no_data	RNA binding; nuclear mRNA splicing; via spliceosome; nucleotide binding; protein binding; spliceosomal complex	GO:0003723; GO:0000398; GO:0000166; GO:0005515; GO:0005681	9606	FALSE	FALSE	FALSE	FALSE	1dz5A00 1numA00	100	SOLUTION NMR	NMR, 25 STRUCTURES	-261.706	-265.091
395	8.53	P69541	CAPSD_BPM13	Capsid protein G8P (Gene 8 protein) (G8P) (Coat protein B) (Major coat protein)	VIII	Enterobacteria phage M13 (Bacteriophage M13)	50	73	Virion. Host membrane; Single-pass type I membrane protein.	Inovirus capsid protein family	no_data	3D-structure; Capsid protein; Host membrane; Membrane; Signal; Transmembrane; Virion	no_data	Chain (1); Helix (3); Signal peptide (1); Topological domain (2); Transmembrane (1); Turn (1)	IPR008033	no_data	host cell membrane; integral to membrane; viral capsid	GO:0033644; GO:0016021; GO:0019028	10870	FALSE	FALSE	FALSE	FALSE	2cpbA00 2cpsA00	100	SOLUTION NMR	SOLUTION NMR	-144.565	-146.289
112	3.94	P54725	RD23A_HUMAN	UV excision repair protein RAD23 homolog A (HR23A) (hHR23A)	RAD23A	Homo sapiens (Human)	45	363	Nucleus.	RAD23 family	no_data	3D-structure; Complete proteome; DNA damage; DNA repair; Host-virus interaction; Isopeptide bond; Nucleus; Phosphoprotein; Polymorphism; Repeat; Ubl conjugation	Q13501	Beta strand (11); Chain (1); Cross-link (1); Domain (3); Helix (11); Modified residue (6); Natural variant (3); Region (1); Turn (7)	IPR004806; IPR014761; IPR006636; IPR009060; IPR000449; IPR015940; IPR000626; IPR019955; IPR015360	no_data	damaged DNA binding; interspecies interaction between organisms; nucleotide-excision repair; nucleus; proteasomal ubiquitin-dependent protein catabolic process; protein binding; single-stranded DNA binding	GO:0003684; GO:0044419; GO:0006289; GO:0005634; GO:0043161; GO:0005515; GO:0003697	9606	FALSE	FALSE	FALSE	FALSE	1dv0A00 1ubaA00	100	SOLUTION NMR	NMR, 10 STRUCTURES	-121.36	-119.795
5879	5.07	P27144	KAD4_HUMAN	Adenylate kinase isoenzyme 4; mitochondrial (EC 2.7.4.3) (Adenylate kinase 3-like) (ATP-AMP transphosphorylase)	AK3L1 AK3 AK4; AK3L2	Homo sapiens (Human)	220	223	Mitochondrion matrix.	Adenylate kinase family	no_data	3D-structure; ATP-binding; Complete proteome; GTP-binding; Kinase; Mitochondrion; Nucleotide-binding; Transferase	no_data	Beta strand (7); Binding site (1); Chain (1); Helix (11); Nucleotide binding (2); Sequence conflict (3); Turn (4)	IPR006259; IPR000850; IPR007862	2.7.4.3	ATP binding; GTP binding; adenylate kinase activity; mitochondrial matrix; nucleobase; nucleoside; nucleotide and nucleic acid metabolic process	GO:0005524; GO:0005525; GO:0004017; GO:0005759; GO:0006139	9606	FALSE	TRUE	FALSE	FALSE	2bbwA00 2ar7A00	99.5475	X-RAY DIFFRACTION	X-RAY DIFFRACTION	-710.922	-718.631
2680	3.82	P0ABH7	CISY_ECOLI	Citrate synthase (EC 2.3.3.1)	gltA gluT icdB b0720 JW0710	Escherichia coli (strain K12)	109	427	no_data	Citrate synthase family	Carbohydrate metabolism; tricarboxylic acid cycle; isocitrate from oxaloacetate: step 1/2.	3D-structure; Acetylation; Allosteric enzyme; Complete proteome; Direct protein sequencing; Transferase; Tricarboxylic acid cycle	no_data	Active site (2); Beta strand (8); Chain (1); Helix (19); Modified residue (1); Mutagenesis (2); Sequence conflict (3); Turn (7)	IPR016142; IPR002020; IPR016141; IPR019810; IPR010953	2.3.3.1	cellular carbohydrate metabolic process; citrate (Si)-synthase activity; cytosol; membrane; tricarboxylic acid cycle	GO:0044262; GO:0004108; GO:0005829; GO:0016020; GO:0006099	83333	TRUE	FALSE	FALSE	FALSE	1owcA03 1nxgA03	100	X-RAY DIFFRACTION	X-RAY DIFFRACTION	-322.372	-318.547
5119	5.22	P16113	PYP_HALHA	Photoactive yellow protein (PYP)	pyp	Halorhodospira halophila (Ectothiorhodospira halophila)	125	125	no_data	Xanthopsin family	no_data	3D-structure; Chromophore; Direct protein sequencing; Photoreceptor protein; Receptor; Sensory transduction	no_data	Beta strand (6); Chain (1); Domain (1); Helix (7); Modified residue (1); Sequence conflict (1); Turn (1)	IPR000014; IPR013767; IPR012130	no_data	photoreceptor activity; phototransduction; protein-chromophore linkage; regulation of transcription; DNA-dependent	GO:0009881; GO:0007602; GO:0018298; GO:0006355	1053	FALSE	TRUE	FALSE	TRUE	1nwzA00 3pypA00	100	X-RAY DIFFRACTION	X-RAY DIFFRACTION	-405.558	-409.987
6509	2.03	P0AE22	APHA_ECOLI	Class B acid phosphatase (EC 3.1.3.2)	aphA napA yjbP b4055 JW4015	Escherichia coli (strain K12)	211	237	Periplasm.	Class B bacterial acid phosphatase family	no_data	3D-structure; Complete proteome; Direct protein sequencing; Hydrolase; Magnesium; Metal-binding; Periplasm; Signal	P76349	Beta strand (8); Chain (1); Helix (10); Metal binding (3); Signal peptide (1); Turn (5)	IPR005519; IPR010025	3.1.3.2	acid phosphatase activity; metal ion binding; outer membrane-bounded periplasmic space; protein binding	GO:0003993; GO:0046872; GO:0030288; GO:0005515	83333	FALSE	FALSE	FALSE	FALSE	1rmtC00 1n9kA00	100	X-RAY DIFFRACTION	X-RAY DIFFRACTION	-676.774	-669.291
5212	2.19	P01008	ANT3_HUMAN	Antithrombin-III (ATIII) (Serpin C1)	SERPINC1 AT3 PRO0309	Homo sapiens (Human)	260	464	Secreted ÃƒÆ’Ã†â€™Ãƒâ€ Ã¢â‚¬â„¢ÃƒÆ’Ã¢â‚¬Å¡Ãƒâ€šÃ‚Â¢ÃƒÆ’Ã†â€™Ãƒâ€šÃ‚Â¢ÃƒÆ’Ã‚Â¢ÃƒÂ¢Ã¢â‚¬Å¡Ã‚Â¬Ãƒâ€¦Ã‚Â¡ÃƒÆ’Ã¢â‚¬Å¡Ãƒâ€šÃ‚Â¬ÃƒÆ’Ã†â€™ÃƒÂ¢Ã¢â€šÂ¬Ã…Â¡ÃƒÆ’Ã¢â‚¬Å¡Ãƒâ€šÃ‚Âº extracellular space.	Serpin family	no_data	3D-structure; Blood coagulation; Complete proteome; Direct protein sequencing; Disease mutation; Disulfide bond; Glycoprotein; Heparin-binding; Phosphoprotein; Polymorphism; Protease inhibitor; Secreted; Serine protease inhibitor; Signal; Thrombophilia	P19174	Beta strand (17); Binding site (3); Chain (1); Disulfide bond (3); Glycosylation (4); Helix (14); Mass spectrometry (2); Modified residue (1); Mutagenesis (2); Natural variant (91); Sequence conflict (8); Signal peptide (1); Site (1); Turn (8)	IPR000215; IPR015555	no_data	blood coagulation; extracellular space; heparin binding; plasma membrane; protease binding; serine-type endopeptidase inhibitor activity	GO:0007596; GO:0005615; GO:0008201; GO:0005886; GO:0002020; GO:0004867	9606	FALSE	FALSE	FALSE	FALSE	1dzhI02 1dzgI02	98.4848	X-RAY DIFFRACTION	X-RAY DIFFRACTION	-803.691	-794.423
1594	2.75	Q969G6	RIFK_HUMAN	Riboflavin kinase (EC 2.7.1.26) (ATP:riboflavin 5'-phosphotransferase) (Flavokinase)	RFK	Homo sapiens (Human)	147	155	Cytoplasm.	no_data	Cofactor biosynthesis; FMN biosynthesis; FMN from riboflavin (ATP route): step 1/1.	3D-structure; ATP-binding; Complete proteome; Cytoplasm; FMN; Kinase; Magnesium; Metal-binding; Nucleotide-binding; Transferase; Zinc	no_data	Active site (1); Beta strand (7); Binding site (10); Chain (1); Erroneous initiation (2); Helix (6); Metal binding (1); Sequence conflict (1)	IPR015865	2.7.1.26	ATP binding; cytosol; metal ion binding; riboflavin biosynthetic process; riboflavin kinase activity	GO:0005524; GO:0005829; GO:0046872; GO:0009231; GO:0008531	9606	FALSE	FALSE	FALSE	TRUE	1nb0A00 1q9sA00	98.6577	X-RAY DIFFRACTION	X-RAY DIFFRACTION	-463.88	-458.59
6144	2.75	Q12650	MET3_PENCH	Sulfate adenylyltransferase (EC 2.7.7.4) (Sulfate adenylate transferase) (SAT) (ATP-sulfurylase)	met3 APS	Penicillium chrysogenum (Penicillium notatum)	200	572	Cytoplasm.	Sulfate adenylyltransferase family; APS kinase family	Sulfur metabolism; hydrogen sulfide biosynthesis; sulfite from sulfate: step 1/3.	3D-structure; ATP-binding; Allosteric enzyme; Amino-acid biosynthesis; Cysteine biosynthesis; Cytoplasm; Direct protein sequencing; Methionine biosynthesis; Nucleotide-binding; Nucleotidyltransferase; Transferase	no_data	Active site (3); Beta strand (19); Binding site (7); Chain (1); Helix (25); Nucleotide binding (3); Region (3); Site (3); Turn (9)	IPR002891; IPR015947; IPR014729; IPR002650	2.7.7.4	ATP binding; cysteine biosynthetic process; cytoplasm; kinase activity; methionine biosynthetic process; sulfate adenylyltransferase (ATP) activity; sulfate assimilation	GO:0005524; GO:0019344; GO:0005737; GO:0016301; GO:0009086; GO:0004781; GO:0000103	5076	FALSE	FALSE	FALSE	FALSE	1m8pA01 1i2dA01	100	X-RAY DIFFRACTION	X-RAY DIFFRACTION	-596.115	-588.883
3521	2.19	P02586	TNNC2_RABIT	Troponin C; skeletal muscle	TNNC2	Oryctolagus cuniculus (Rabbit)	156	160	no_data	Troponin C family	no_data	3D-structure; Acetylation; Calcium; Direct protein sequencing; Muscle protein; Repeat	P02643	Beta strand (6); Calcium binding (4); Chain (1); Domain (4); Helix (9); Initiator methionine (1); Modified residue (1); Sequence conflict (1)	IPR018248; IPR011992; IPR018247; IPR018249; IPR002048	no_data	calcium ion binding; troponin T binding	GO:0005509; GO:0031014	9986	FALSE	FALSE	FALSE	TRUE	1tcfA00 2tn4A00	98.0892	X-RAY DIFFRACTION	X-RAY DIFFRACTION	-525.672	-531.443
7364	3.17	P02679	FIBG_HUMAN	Fibrinogen gamma chain	FGG PRO2061	Homo sapiens (Human)	154	453	Secreted.	no_data	no_data	3D-structure; Alternative splicing; Blood coagulation; Calcium; Coiled coil; Complete proteome; Direct protein sequencing; Disease mutation; Disulfide bond; Glycoprotein; Isopeptide bond; Polymorphism; Secreted; Signal; Sulfation	no_data	Alternative sequence (1); Beta strand (16); Calcium binding (1); Chain (1); Cross-link (2); Disulfide bond (8); Domain (1); Glycosylation (2); Helix (9); Modified residue (2); Natural variant (19); Region (2); Sequence conflict (4); Signal peptide (1); Turn (4)	IPR002181; IPR014716; IPR014715; IPR012290; IPR020837	no_data	eukaryotic cell surface binding; external side of plasma membrane; fibrinogen complex; platelet activation; platelet alpha granule lumen; protein binding; bridging; protein polymerization; receptor binding; response to calcium ion; signal transduction	GO:0043499; GO:0009897; GO:0005577; GO:0030168; GO:0031093; GO:0030674; GO:0051258; GO:0005102; GO:0051592; GO:0007165	9606	TRUE	FALSE	TRUE	TRUE	1fidA01 1ficA01	98.7952	X-RAY DIFFRACTION	X-RAY DIFFRACTION	-516.587	-522.354
446	3.29	P38507	SPA_STAAU	Immunoglobulin G-binding protein A (IgG-binding protein A) (Staphylococcal protein A)	spa	Staphylococcus aureus	56	508	Secreted ÃƒÆ’Ã†â€™Ãƒâ€ Ã¢â‚¬â„¢ÃƒÆ’Ã¢â‚¬Å¡Ãƒâ€šÃ‚Â¢ÃƒÆ’Ã†â€™Ãƒâ€šÃ‚Â¢ÃƒÆ’Ã‚Â¢ÃƒÂ¢Ã¢â‚¬Å¡Ã‚Â¬Ãƒâ€¦Ã‚Â¡ÃƒÆ’Ã¢â‚¬Å¡Ãƒâ€šÃ‚Â¬ÃƒÆ’Ã†â€™ÃƒÂ¢Ã¢â€šÂ¬Ã…Â¡ÃƒÆ’Ã¢â‚¬Å¡Ãƒâ€šÃ‚Âº cell wall; Peptidoglycan-anchor.	no_data	no_data	3D-structure; Cell wall; Direct protein sequencing; IgG-binding protein; Peptidoglycan-anchor; Repeat; Secreted; Signal	no_data	Chain (1); Helix (7); Modified residue (1); Motif (1); Propeptide (1); Region (1); Repeat (18); Sequence conflict (1); Signal peptide (1)	IPR005877; IPR019948; IPR009063; IPR019931; IPR005038; IPR018392; IPR002482; IPR003132; IPR001899	no_data	IgG binding; cell surface; cell wall; cell wall macromolecule catabolic process; extracellular region; membrane; pathogenesis	GO:0019864; GO:0009986; GO:0005618; GO:0016998; GO:0005576; GO:0016020; GO:0009405	1280	FALSE	FALSE	FALSE	FALSE	1edkA00 1edlA00	100	SOLUTION NMR	SOLUTION NMR	-176.473	-174.374
1952	2.04	P51161	FABP6_HUMAN	Gastrotropin (GT) (Fatty acid-binding protein 6) (Ileal lipid-binding protein) (ILBP) (Intestinal 15 kDa protein) (I-15P) (Intestinal bile acid-binding protein) (I-BABP)	FABP6 ILBP ILLBP	Homo sapiens (Human)	127	128	Cytoplasm.	Calycin superfamily; Fatty-acid binding protein (FABP) family	no_data	3D-structure; Acetylation; Alternative promoter usage; Complete proteome; Cytoplasm; Lipid-binding; Polymorphism; Transport	no_data	Alternative sequence (1); Beta strand (11); Chain (1); Erroneous initiation (1); Helix (2); Initiator methionine (1); Modified residue (1); Natural variant (3); Turn (1)	IPR011038; IPR000463	no_data	negative regulation of cell proliferation; transport; transporter activity	GO:0008285; GO:0006810; GO:0005215	9606	FALSE	FALSE	FALSE	FALSE	1o1uA00 1o1vA00	100	SOLUTION NMR	SOLUTION NMR	-386.177	-390.943
5701	2.36	P68688	GLRX1_ECOLI	Glutaredoxin-1 (Grx1)	grxA grx b0849 JW0833	Escherichia coli (strain K12)	85	85	no_data	Glutaredoxin family	no_data	3D-structure; Complete proteome; Deoxyribonucleotide synthesis; Direct protein sequencing; Disulfide bond; Electron transport; Redox-active center; Transport	P73728	Beta strand (4); Chain (1); Disulfide bond (1); Domain (1); Helix (4)	IPR011767; IPR002109; IPR014025; IPR011902; IPR012336; IPR012335	no_data	cell redox homeostasis; deoxyribonucleotide biosynthetic process; electron carrier activity; electron transport chain; protein binding; protein disulfide oxidoreductase activity; transport	GO:0045454; GO:0009263; GO:0009055; GO:0022900; GO:0005515; GO:0015035; GO:0006810	83333	FALSE	FALSE	FALSE	FALSE	1grxA00 1qfnA00	100	SOLUTION NMR	SOLUTION NMR	-271.356	-268.136
2550	2.75	P04214	TVB6_MOUSE	T-cell receptor beta chain V region E1	no_data	Mus musculus (Mouse)	117	136	no_data	no_data	no_data	3D-structure; Disulfide bond; Immunoglobulin domain; Receptor; Signal	no_data	Beta strand (10); Chain (1); Disulfide bond (1); Non-terminal residue (1); Region (3); Signal peptide (1)	IPR007110; IPR013783; IPR003599; IPR013106	no_data	receptor activity	GO:0004872	10090	FALSE	TRUE	TRUE	TRUE	1kb5B00 1kj2B00	100	X-RAY DIFFRACTION	X-RAY DIFFRACTION	-337.443	-341.884
114	2.16	Q55080	CP119_SULAC	Cytochrome P450 119 (EC 1.14.-.-) (Peroxidase) (EC 1.11.1.7)	cyp119 Saci_2081	Sulfolobus acidocaldarius	366	368	Cytoplasm.	Cytochrome P450 family	no_data	3D-structure; Complete proteome; Cytoplasm; Heme; Iron; Metal-binding; Monooxygenase; Oxidoreductase; Peroxidase	no_data	Beta strand (10); Binding site (5); Chain (1); Helix (22); Metal binding (1); Mutagenesis (8); Turn (6)	IPR001128; IPR002397; IPR017973; IPR017972	1.14.-.-; 1.11.1.7	cytoplasm; electron carrier activity; heme binding; monooxygenase activity; oxidation reduction; peroxidase activity	GO:0005737; GO:0009055; GO:0020037; GO:0004497; GO:0055114; GO:0004601	2285	FALSE	FALSE	FALSE	TRUE	1io9A00 1f4uA00	100	X-RAY DIFFRACTION	X-RAY DIFFRACTION	-1236.87	-1222.81
4652	3.64	P26599	PTBP1_HUMAN	Polypyrimidine tract-binding protein 1 (PTB) (Heterogeneous nuclear ribonucleoprotein I) (hnRNP I) (57 kDa RNA-binding protein PPTB-1)	PTBP1 PTB	Homo sapiens (Human)	108	531	Nucleus.	no_data	no_data	3D-structure; Acetylation; Alternative splicing; Complete proteome; Direct protein sequencing; Nucleus; Phosphoprotein; RNA-binding; Repeat; mRNA processing; mRNA splicing	Q7ZYE9; Q15365; Q96PU8; P23246	Alternative sequence (1); Beta strand (23); Chain (1); Compositional bias (1); Domain (4); Helix (9); Modified residue (5); Turn (3)	IPR012677; IPR006536; IPR000504	no_data	RNA splicing; heterogeneous nuclear ribonucleoprotein complex; mRNA processing; nucleolus; nucleoplasm; nucleotide binding; poly-pyrimidine tract binding; protein binding	GO:0008380; GO:0030530; GO:0006397; GO:0005730; GO:0005654; GO:0000166; GO:0008187; GO:0005515	9606	FALSE	FALSE	FALSE	TRUE	1sjrA00 2adbA01	100	SOLUTION NMR	SOLUTION NMR	-299.978	-304.152
7046	3.48	P23639	PSA2_YEAST	Proteasome component Y7 (EC 3.4.25.1) (Macropain subunit Y7) (Proteinase YSCE subunit 7) (Multicatalytic endopeptidase complex subunit Y7)	PRE8 PRS4 YML092C	Saccharomyces cerevisiae (Baker's yeast)	250	250	Cytoplasm. Nucleus.	Peptidase T1A family	no_data	3D-structure; Complete proteome; Cytoplasm; Direct protein sequencing; Hydrolase; Nucleus; Phosphoprotein; Protease; Proteasome; Threonine protease	P32288; P21242; P23638; P21243; Q06708	Beta strand (11); Chain (1); Helix (9); Modified residue (2); Turn (3)	IPR000426; IPR001353	3.4.25.1	nucleus; proteasome core complex; alpha-subunit complex; proteasome storage granule; protein binding; threonine-type endopeptidase activity; ubiquitin-dependent protein catabolic process	GO:0005634; GO:0019773; GO:0034515; GO:0005515; GO:0004298; GO:0006511	4932	TRUE	TRUE	TRUE	TRUE	1jd2A00 1z7qB00	99.6	X-RAY DIFFRACTION	X-RAY DIFFRACTION	-795.1	-785.264
5117	2.13	P0A7D4	PURA_ECOLI	Adenylosuccinate synthetase (EC 6.3.4.4) (IMP--aspartate ligase) (AdSS) (AMPSase)	purA adeK b4177 JW4135	Escherichia coli (strain K12)	100	432	Cytoplasm.	Adenylosuccinate synthetase family	Purine metabolism; AMP biosynthesis via de novo pathway; AMP from IMP: step 1/2.	3D-structure; Complete proteome; Cytoplasm; Direct protein sequencing; GTP-binding; Ligase; Magnesium; Metal-binding; Nucleotide-binding; Purine biosynthesis	P38104	Active site (2); Beta strand (17); Chain (1); Helix (21); Initiator methionine (1); Metal binding (2); Mutagenesis (7); Nucleotide binding (1); Sequence conflict (1); Turn (4)	IPR018220; IPR001114	6.3.4.4	GTP binding; adenosine biosynthetic process; adenylosuccinate synthase activity; cytoplasm; magnesium ion binding; membrane; nucleobase; nucleoside and nucleotide interconversion; protein binding; purine nucleotide biosynthetic process	GO:0005525; GO:0046086; GO:0004019; GO:0005737; GO:0000287; GO:0016020; GO:0015949; GO:0005515; GO:0006164	83333	TRUE	TRUE	FALSE	TRUE	1honA02 1adiA02	100	X-RAY DIFFRACTION	X-RAY DIFFRACTION	-313.944	-309.959
2980	2.15	P04573	CAVP_BRALA	Calcium vector protein (CAVP)	no_data	Branchiostoma lanceolatum (Common lancelet) (Amphioxus)	68	162	Cytoplasm.	no_data	no_data	3D-structure; Acetylation; Calcium; Cytoplasm; Direct protein sequencing; Methylation; Muscle protein; Repeat	no_data	Beta strand (1); Calcium binding (2); Chain (1); Domain (4); Helix (10); Initiator methionine (1); Modified residue (3); Turn (2)	IPR018248; IPR011992; IPR018247; IPR018249; IPR002048; IPR001125	no_data	calcium ion binding; cytoplasm	GO:0005509; GO:0005737	7740	FALSE	FALSE	FALSE	FALSE	1c7vA00 1c7wA00	100	SOLUTION NMR	SOLUTION NMR	-196.174	-193.445
366	2.15	Q9RPJ3	Q9RPJ3_ECOLX	EcoO109IR	ecoO109IR	Escherichia coli	147	272	no_data	no_data	no_data	no_data	no_data	no_data	IPR012297; IPR012304	no_data	no_data	no_data	562	FALSE	TRUE	TRUE	TRUE	1wteB01 1wtdA01	100	X-RAY DIFFRACTION	X-RAY DIFFRACTION	-489.399	-483.477
2537	2.65	P14778	IL1R1_HUMAN	Interleukin-1 receptor type 1 (IL-1RT-1) (IL-1RT1) (IL-1R-1) (Interleukin-1 receptor type I) (Interleukin-1 receptor alpha) (IL-1R-alpha) (p80) (CD121 antigen-like family member A) (CD antigen CD121a)	IL1R1 IL1R IL1RA IL1RT1	Homo sapiens (Human)	106	569	Membrane; Single-pass type I membrane protein.	Interleukin-1 receptor family	no_data	3D-structure; Complete proteome; Disulfide bond; Glycoprotein; Immunoglobulin domain; Membrane; Phosphoprotein; Polymorphism; Receptor; Repeat; Signal; Transmembrane	P01584; P18510; Q86XR7; Q9Y4K3	Beta strand (24); Chain (1); Disulfide bond (5); Domain (4); Glycosylation (6); Helix (3); Modified residue (1); Natural variant (2); Signal peptide (1); Topological domain (2); Transmembrane (1); Turn (2)	IPR007110; IPR013783; IPR003599; IPR015621; IPR004075; IPR004074; IPR004076; IPR000157	no_data	cell surface receptor linked signaling pathway; innate immune response; integral to plasma membrane; interleukin-1; Type I; activating receptor activity; interleukin-1-mediated signaling pathway; platelet-derived growth factor receptor binding; response to interleukin-1	GO:0007166; GO:0045087; GO:0005887; GO:0004909; GO:0070498; GO:0005161; GO:0070555	9606	FALSE	TRUE	FALSE	TRUE	1iraY02 1g0yR02	100	X-RAY DIFFRACTION	X-RAY DIFFRACTION	-283.532	-279.231
1354	3.26	P35049	TRYP_FUSOX	Trypsin (EC 3.4.21.4)	no_data	Fusarium oxysporum (Panama disease fungus)	124	248	Secreted.	Peptidase S1 family	no_data	3D-structure; Disulfide bond; Hydrolase; Protease; Secreted; Serine protease; Signal; Zymogen	no_data	Active site (3); Beta strand (14); Chain (1); Disulfide bond (3); Domain (1); Helix (4); Propeptide (1); Signal peptide (1); Site (1); Turn (2)	IPR018114; IPR001254; IPR001314; IPR009003	3.4.21.4	extracellular region; proteolysis; serine-type endopeptidase activity	GO:0005576; GO:0006508; GO:0004252	5507	FALSE	TRUE	TRUE	TRUE	1pq7A01 1pq5A01	100	X-RAY DIFFRACTION	X-RAY DIFFRACTION	-378.598	-373.563
6759	3.68	P20261	LIP1_CANRU	Lipase 1 (EC 3.1.1.3)	LIP1	Candida rugosa (Yeast) (Candida cylindracea)	534	549	no_data	Type-B carboxylesterase/lipase family	no_data	3D-structure; Direct protein sequencing; Disulfide bond; Glycoprotein; Hydrolase; Lipid degradation; Signal	no_data	Active site (3); Beta strand (17); Chain (1); Disulfide bond (2); Glycosylation (2); Helix (27); Natural variant (1); Signal peptide (1); Turn (5)	IPR002018; IPR019826; IPR019819	3.1.1.3	lipid catabolic process; triglyceride lipase activity	GO:0016042; GO:0004806	5481	FALSE	FALSE	FALSE	FALSE	1trhA00 1lpmA00	100	X-RAY DIFFRACTION	X-RAY DIFFRACTION	-1837.55	-1815.67
7392	2.42	P22259	PCKA_ECOLI	Phosphoenolpyruvate carboxykinase [ATP] (PEP carboxykinase) (PEPCK) (EC 4.1.1.49) (Phosphoenolpyruvate carboxylase)	pckA pck b3403 JW3366	Escherichia coli (strain K12)	251	540	Cytoplasm.	Phosphoenolpyruvate carboxykinase [ATP] family	Carbohydrate biosynthesis; gluconeogenesis.	3D-structure; ATP-binding; Acetylation; Allosteric enzyme; Calcium; Complete proteome; Cytoplasm; Decarboxylase; Direct protein sequencing; Gluconeogenesis; Lyase; Nucleotide-binding	no_data	Beta strand (30); Chain (1); Frameshift (1); Helix (25); Mass spectrometry (1); Modified residue (2); Mutagenesis (2); Nucleotide binding (1); Sequence conflict (15); Turn (8)	IPR001272; IPR013035; IPR008210; IPR015994	4.1.1.49	ATP binding; cytoplasm; gluconeogenesis; phosphoenolpyruvate carboxykinase (ATP) activity	GO:0005524; GO:0005737; GO:0006094; GO:0004612	83333	FALSE	FALSE	FALSE	FALSE	1os1A03 1k3dA03	100	X-RAY DIFFRACTION	X-RAY DIFFRACTION	-833.775	-844.074
3312	2.37	P10822	ICW3_PSOTE	Chymotrypsin inhibitor 3 (WCI-3)	no_data	Psophocarpus tetragonolobus (Goa bean) (Asparagus bean)	179	207	no_data	Protease inhibitor I3 (leguminous Kunitz-type inhibitor) family	no_data	3D-structure; Direct protein sequencing; Disulfide bond; Protease inhibitor; Serine protease inhibitor; Signal	no_data	Beta strand (14); Chain (1); Disulfide bond (2); Helix (2); Signal peptide (1); Site (1)	IPR011065; IPR002160	no_data	serine-type endopeptidase inhibitor activity	GO:0004867	3891	FALSE	TRUE	FALSE	FALSE	2wbcA00 1wbcA00	100	X-RAY DIFFRACTION	X-RAY DIFFRACTION	-529.773	-522.322
6705	2.1	Q05489	LIP_BURGL	Lipase (EC 3.1.1.3) (Triacylglycerol lipase)	lipA	Burkholderia glumae (Pseudomonas glumae)	316	358	Secreted.	AB hydrolase superfamily; Pseudomonas lipase family	no_data	3D-structure; Calcium; Direct protein sequencing; Disulfide bond; Hydrolase; Lipid degradation; Metal-binding; Secreted; Signal	Q05490	Active site (3); Beta strand (12); Chain (1); Disulfide bond (1); Helix (14); Metal binding (4); Mutagenesis (9); Sequence conflict (1); Signal peptide (1); Turn (2)	IPR000073	3.1.1.3	extracellular region; lipid catabolic process; metal ion binding; protein binding; triglyceride lipase activity	GO:0005576; GO:0016042; GO:0046872; GO:0005515; GO:0004806	337	FALSE	FALSE	TRUE	TRUE	1cvlA00 1tahA00	98.7461	X-RAY DIFFRACTION	X-RAY DIFFRACTION	-1103.81	-1090.55
5470	3.22	Q5SJH3	RS16_THET8	30S ribosomal protein S16	rpsP TTHA1035	Thermus thermophilus (strain HB8 / ATCC 27634 / DSM 579)	83	88	no_data	Ribosomal protein S16P family	no_data	3D-structure; Complete proteome; Direct protein sequencing; Ribonucleoprotein; Ribosomal protein	no_data	Beta strand (4); Chain (1); Helix (2); Mass spectrometry (1)	IPR000307	no_data	ribosome; structural constituent of ribosome; translation	GO:0005840; GO:0003735; GO:0006412	300852	FALSE	TRUE	TRUE	TRUE	1i94P00 1emwA00	100	X-RAY DIFFRACTION	SOLUTION NMR	-236.435	-239.935
6018	2.16	P35288	RAB23_MOUSE	Ras-related protein Rab-23 (Rab-15)	Rab23	Mus musculus (Mouse)	164	237	Cell membrane; Lipid-anchor; Cytoplasmic side.	Small GTPase superfamily; Rab family	no_data	3D-structure; Cell membrane; GTP-binding; Lipoprotein; Membrane; Methylation; Nucleotide-binding; Prenylation; Protein transport; Transport	no_data	Beta strand (7); Chain (1); Helix (7); Lipidation (1); Modified residue (1); Motif (1); Nucleotide binding (3); Propeptide (1); Turn (1)	IPR003579; IPR015593; IPR013753; IPR001806; IPR005225; IPR020851	no_data	GTP binding; embryonic digit morphogenesis; negative regulation of proteolysis; plasma membrane; protein transport; regulation of smoothened signaling pathway; small GTPase mediated signal transduction; spinal cord dorsal/ventral patterning	GO:0005525; GO:0042733; GO:0045861; GO:0005886; GO:0015031; GO:0008589; GO:0007264; GO:0021513	10090	FALSE	FALSE	FALSE	TRUE	1z2aA00 1z22A00	100	X-RAY DIFFRACTION	X-RAY DIFFRACTION	-510.225	-517.227
4506	2.43	P00198	FER_CLOAC	Ferredoxin	no_data	Clostridium acidi-urici	55	55	no_data	no_data	no_data	3D-structure; 4Fe-4S; Direct protein sequencing; Electron transport; Iron; Iron-sulfur; Metal-binding; Repeat; Transport	no_data	Beta strand (3); Chain (1); Domain (2); Helix (2); Metal binding (8); Turn (1)	IPR001450; IPR017896; IPR017900; IPR000813	no_data	4 iron; 4 sulfur cluster binding; electron carrier activity; electron transport chain; metal ion binding; transport	GO:0051539; GO:0009055; GO:0022900; GO:0046872; GO:0006810	1556	FALSE	FALSE	FALSE	FALSE	2fdnA00 1fdnA00	100	X-RAY DIFFRACTION	X-RAY DIFFRACTION	-122.475	-124.84
2372	3.57	P84751	HVM63_MOUSE	Ig heavy chain Mem5.	0	Mus musculus (house mouse)	119	0	0	0	0	0	0	0	0	0	0	0	0	FALSE	TRUE	FALSE	FALSE	2gfbB01 1knoB01	99.1667	X-RAY DIFFRACTION	X-RAY DIFFRACTION	-363.752	-358.617
2219	2.24	P04213	TVB5_MOUSE	T-cell receptor beta chain V region C5 (Fragment)	no_data	Mus musculus (Mouse)	112	122	no_data	no_data	no_data	3D-structure; Disulfide bond; Immunoglobulin domain; Receptor; Signal	no_data	Beta strand (12); Chain (1); Disulfide bond (1); Helix (1); Non-terminal residue (2); Region (3); Signal peptide (1); Turn (1)	IPR007110; IPR013783; IPR013106; IPR003596	no_data	receptor activity	GO:0004872	10090	FALSE	FALSE	FALSE	TRUE	1d9kB00 1bwmA01	99.1071	X-RAY DIFFRACTION	SOLUTION NMR	-307.401	-302.407
1661	3.83	P19821	DPO1_THEAQ	DNA polymerase I; thermostable (EC 2.7.7.7) (Taq polymerase 1)	polA pol1	Thermus aquaticus	134	832	no_data	DNA polymerase type-A family	no_data	3D-structure; DNA damage; DNA repair; DNA replication; DNA-binding; DNA-directed DNA polymerase; Direct protein sequencing; Nucleotidyltransferase; Transferase	no_data	Beta strand (25); Chain (1); Helix (42); Region (1); Sequence conflict (1); Turn (13)	IPR020046; IPR020045; IPR002421; IPR020047; IPR019760; IPR001098; IPR018320; IPR002298; IPR008918; IPR003583; IPR012337; IPR015361	2.7.7.7	5'-3' exonuclease activity; DNA binding; DNA repair; DNA replication; DNA-directed DNA polymerase activity; nucleoside binding	GO:0008409; GO:0003677; GO:0006281; GO:0006260; GO:0003887; GO:0001882	271	TRUE	TRUE	TRUE	TRUE	1qssA04 1ktqA04	100	X-RAY DIFFRACTION	X-RAY DIFFRACTION	-471.609	-465.481
542	2.58	P02941	MCP2_SALTY	Methyl-accepting chemotaxis protein II (MCP-II) (Aspartate chemoreceptor protein)	tar cheM STM1919	Salmonella typhimurium	157	553	Cell inner membrane; Multi-pass membrane protein.	no_data	no_data	3D-structure; Cell inner membrane; Cell membrane; Chemotaxis; Complete proteome; Membrane; Methylation; Transducer; Transmembrane	no_data	Beta strand (1); Chain (1); Domain (2); Helix (6); Modified residue (4); Region (1); Sequence conflict (2); Topological domain (3); Transmembrane (2); Turn (2)	IPR004090; IPR003122; IPR004091; IPR004089; IPR003660	no_data	chemotaxis; integral to membrane; plasma membrane; signal transduction; transmembrane receptor activity	GO:0006935; GO:0016021; GO:0005886; GO:0007165; GO:0004888	90371	FALSE	FALSE	FALSE	FALSE	2ligA00 1lihA00	98.125	X-RAY DIFFRACTION	X-RAY DIFFRACTION	-549.425	-542.09
423	10.11	P0C0Y1	LHB1_RHOSH	Light-harvesting protein B-875 beta chain (LH-3A) (Antenna pigment protein beta chain)	pufB	Rhodobacter sphaeroides (Rhodopseudomonas sphaeroides)	48	49	Cell inner membrane; Single-pass type II membrane protein.	Antena complex beta subunit family	no_data	3D-structure; Antenna complex; Bacteriochlorophyll; Cell inner membrane; Cell membrane; Chlorophyll; Chromophore; Direct protein sequencing; Light-harvesting polypeptide; Magnesium; Membrane; Metal-binding; Signal-anchor; Transmembrane	no_data	Chain (1); Helix (4); Initiator methionine (1); Metal binding (2); Topological domain (2); Transmembrane (1)	IPR000066; IPR002362	no_data	bacteriochlorophyll binding; electron transporter; transferring electrons within the cyclic electron transport pathway of photosynthesis activity; integral to membrane; metal ion binding; photosynthesis; light reaction; plasma membrane; plasma membrane light-harvesting complex; protein-chromophore linkage	GO:0042314; GO:0045156; GO:0016021; GO:0046872; GO:0019684; GO:0005886; GO:0030077; GO:0018298	1063	FALSE	FALSE	FALSE	FALSE	1dx7A00 1jo5A00	100	SOLUTION NMR	SOLUTION NMR	-128.085	-130.331
2	6.33	P62508	ERR3_HUMAN	Estrogen-related receptor gamma (Estrogen receptor-related protein 3) (ERR gamma-2) (Nuclear receptor subfamily 3 group B member 3)	ESRRG ERR3 ERRG2 KIAA0832 NR3B3	Homo sapiens (Human)	222	458	Nucleus.	Nuclear hormone receptor family; NR3 subfamily	no_data	3D-structure; Activator; Alternative splicing; Complete proteome; DNA-binding; Isopeptide bond; Metal-binding; Nucleus; Phosphoprotein; Polymorphism; Receptor; Transcription; Transcription regulation; Ubl conjugation; Zinc; Zinc-finger	no_data	Alternative sequence (2); Beta strand (4); Chain (1); Cross-link (1); DNA binding (1); Erroneous initiation (1); Helix (11); Modified residue (1); Mutagenesis (8); Natural variant (1); Sequence caution (1); Sequence conflict (8); Turn (1); Zinc finger (2)	IPR008946; IPR000536; IPR001723; IPR001628; IPR013088	no_data	AF-2 domain binding; nucleus; positive regulation of transcription; DNA-dependent; sequence-specific DNA binding; steroid binding; steroid hormone receptor activity; transcription; transcription activator activity; transcription factor activity; zinc ion binding	GO:0050682; GO:0005634; GO:0045893; GO:0043565; GO:0005496; GO:0003707; GO:0006350; GO:0016563; GO:0003700; GO:0008270	9606	FALSE	TRUE	TRUE	TRUE	2gpuA00 2gpvA00	99.1071	X-RAY DIFFRACTION	X-RAY DIFFRACTION	-734.152	-723.762
3104	2.08	P54760	EPHB4_HUMAN	Ephrin type-B receptor 4 (EC 2.7.10.1) (Tyrosine-protein kinase receptor HTK) (Tyrosine-protein kinase TYRO11)	EPHB4 HTK TYRO11	Homo sapiens (Human)	185	987	Membrane; Single-pass type I membrane protein.	Protein kinase superfamily; Tyr protein kinase family; Ephrin receptor subfamily	no_data	3D-structure; ATP-binding; Complete proteome; Glycoprotein; Kinase; Membrane; Nucleotide-binding; Phosphoprotein; Polymorphism; Receptor; Repeat; Signal; Transferase; Transmembrane; Tyrosine-protein kinase	no_data	Active site (1); Beta strand (26); Binding site (1); Chain (1); Compositional bias (1); Domain (4); Glycosylation (3); Helix (21); Modified residue (13); Motif (1); Natural variant (9); Nucleotide binding (1); Sequence conflict (4); Signal peptide (1); Topological domain (2); Transmembrane (1); Turn (3)	IPR001090; IPR008957; IPR003961; IPR008979; IPR011009; IPR000719; IPR017441; IPR001660; IPR010993; IPR013761; IPR021129; IPR001245; IPR011641; IPR020635; IPR020685; IPR008266; IPR016257; IPR001426	2.7.10.1	ATP binding; cell proliferation; cell surface; ephrin receptor activity; integral to plasma membrane; organ morphogenesis; protein amino acid phosphorylation; regulation of angiogenesis; transmembrane receptor protein tyrosine kinase signaling pathway	GO:0005524; GO:0008283; GO:0009986; GO:0005003; GO:0005887; GO:0009887; GO:0006468; GO:0045765; GO:0007169	9606	FALSE	TRUE	FALSE	FALSE	2bbaA00 2hleA00	98.4043	X-RAY DIFFRACTION	X-RAY DIFFRACTION	-573.982	-582.814
3718	2.06	Q15819	UB2V2_HUMAN	Ubiquitin-conjugating enzyme E2 variant 2 (MMS2 homolog) (Enterocyte differentiation-associated factor 1) (EDAF-1) (Enterocyte differentiation-promoting factor 1) (EDPF-1) (Vitamin D3-inducible protein) (DDVit 1)	UBE2V2 MMS2 UEV2	Homo sapiens (Human)	140	145	no_data	Ubiquitin-conjugating enzyme family	no_data	3D-structure; Acetylation; Complete proteome; Direct protein sequencing; Polymorphism; Ubl conjugation pathway	Q94A97; P61088	Beta strand (4); Chain (1); Helix (4); Initiator methionine (1); Modified residue (2); Natural variant (3); Turn (4)	IPR016135; IPR000608	no_data	DNA double-strand break processing; UBC13-MMS2 complex; cell proliferation; cytoplasm; nucleus; protein binding; protein polyubiquitination; regulation of DNA repair; regulation of protein metabolic process; small conjugating protein ligase activity	GO:0000729; GO:0031372; GO:0008283; GO:0005737; GO:0005634; GO:0005515; GO:0000209; GO:0006282; GO:0051246; GO:0019787	9606	TRUE	FALSE	TRUE	TRUE	1j7dA00 1zguA00	99.2857	X-RAY DIFFRACTION	SOLUTION NMR	-436.634	-429.915
1795	3.23	P04587	POL_HV1B5	Gag-Pol polyprotein (Pr160Gag-Pol) [Cleaved into: Matrix protein p17 (MA); Capsid protein p24 (CA); Spacer peptide p2; Nucleocapsid protein p7 (NC); Transframe peptide (TF); p6-pol (p6*); Protease (EC 3.4.23.16) (Retropepsin) (PR); Reverse transcriptase/ribonuclease H (EC 2.7.7.49) (EC 2.7.7.7) (EC 3.1.26.13) (p66 RT); p51 RT; p15; Integrase (IN)]	gag-pol	Human immunodeficiency virus type 1 group M subtype B (isolate BH5) (HIV-1)	99	1447	Virion. Host nucleus. Host cytoplasm. Host cell membrane; Lipid-anchor. Virion. Virion. Host nucleus. Host cytoplasm.	no_data	no_data	3D-structure; AIDS; Aspartyl protease; Capsid maturation; Capsid protein; DNA integration; DNA recombination; DNA-directed DNA polymerase; Endonuclease; Host cell membrane; Host cytoplasm; Host membrane; Host nucleus; Hydrolase; Lipoprotein; Magnesium; Membrane; Metal-binding; Multifunctional enzyme; Myristate; Nuclease; Nucleotidyltransferase; Phosphoprotein; Protease; RNA-binding; RNA-directed …	no_data	Active site (1); Beta strand (8); Chain (10); DNA binding (1); Domain (4); Helix (5); Initiator methionine (1); Lipidation (1); Metal binding (9); Modified residue (1); Motif (3); Peptide (2); Region (1); Site (12); Turn (1); Zinc finger (3)	IPR000721; IPR001037; IPR001584; IPR017856; IPR003308; IPR000071; IPR018061; IPR001995; IPR021109; IPR001969; IPR009007; IPR012337; IPR008916; IPR008919; IPR010999; IPR000477; IPR002156; IPR010659; IPR010661; IPR013084; IPR001878	3.4.23.16; 2.7.7.49; 2.7.7.7; 3.1.26.13	DNA binding; DNA-directed DNA polymerase activity; RNA binding; RNA-dependent DNA replication; RNA-directed DNA polymerase activity; aspartic-type endopeptidase activity; cytosol; host cell cytoplasm; host cell nucleus; host cell plasma membrane; initiation of viral infection; integrase activity; membrane; proteolysis; provirus integration; ribonuclease H activity; structural molecule activity; v…	GO:0003677; GO:0003887; GO:0003723; GO:0006278; GO:0003964; GO:0004190; GO:0005829; GO:0030430; GO:0042025; GO:0020002; GO:0019059; GO:0008907; GO:0016020; GO:0006508; GO:0019047; GO:0004523; GO:0005198; GO:0019028; GO:0046797; GO:0008270	11682	TRUE	TRUE	TRUE	TRUE	2nmzA00 2aogA00	100	X-RAY DIFFRACTION	X-RAY DIFFRACTION	-279.64	-274.839
1971	2.39	P22629	SAV_STRAV	Streptavidin	no_data	Streptomyces avidinii	118	183	Secreted.	Avidin/streptavidin family	no_data	3D-structure; Biotin; Direct protein sequencing; Secreted; Signal	no_data	Beta strand (10); Binding site (5); Chain (1); Domain (1); Helix (2); Motif (1); Signal peptide (1)	IPR005469; IPR017889; IPR005468	no_data	extracellular region	GO:0005576	1895	FALSE	TRUE	FALSE	FALSE	1swtA00 1swsB00	99.1525	X-RAY DIFFRACTION	X-RAY DIFFRACTION	-367.524	-373.308
4439	3.88	P17429	AREA_EMENI	Nitrogen regulatory protein areA	areA AN8667	Emericella nidulans (Aspergillus nidulans)	66	876	Nucleus.	no_data	no_data	3D-structure; Activator; Complete proteome; DNA-binding; Metal-binding; Nitrate assimilation; Nucleus; Transcription; Transcription regulation; Zinc; Zinc-finger	no_data	Beta strand (3); Chain (1); DNA binding (1); Helix (2); Turn (2); Zinc finger (1)	IPR011420; IPR013860; IPR000679; IPR013088	no_data	nitrate assimilation; nucleus; protein binding; regulation of transcription; DNA-dependent; sequence-specific DNA binding; transcription; transcription activator activity; transcription factor activity; zinc ion binding	GO:0042128; GO:0005634; GO:0005515; GO:0006355; GO:0043565; GO:0006350; GO:0016563; GO:0003700; GO:0008270	162425	FALSE	FALSE	FALSE	FALSE	4gatA00 5gatA00	100	SOLUTION NMR	SOLUTION NMR	-131.444	-134.712
4580	2.27	P04585	POL_HV1H2	Gag-Pol polyprotein (Pr160Gag-Pol) [Cleaved into: Matrix protein p17 (MA); Capsid protein p24 (CA); Spacer peptide p2; Nucleocapsid protein p7 (NC); Transframe peptide (TF); p6-pol (p6*); Protease (EC 3.4.23.16) (Retropepsin) (PR); Reverse transcriptase/ribonuclease H (EC 2.7.7.49) (EC 2.7.7.7) (EC 3.1.26.13) (p66 RT); p51 RT; p15; Integrase (IN)]	gag-pol	Human immunodeficiency virus type 1 group M subtype B (isolate HXB2) (HIV-1)	75	1435	Virion. Host nucleus. Host cytoplasm. Host cell membrane; Lipid-anchor. Virion. Virion. Host nucleus. Host cytoplasm.	no_data	no_data	3D-structure; AIDS; Aspartyl protease; Capsid maturation; Capsid protein; DNA integration; DNA recombination; DNA-directed DNA polymerase; Endonuclease; Host cell membrane; Host cytoplasm; Host membrane; Host nucleus; Host-virus interaction; Hydrolase; Lipoprotein; Magnesium; Membrane; Metal-binding; Multifunctional enzyme; Myristate; Nuclease; Nucleotidyltransferase; Phosphoprotein; Protease; RN…	no_data	Active site (1); Beta strand (49); Chain (10); DNA binding (1); Domain (4); Helix (26); Initiator methionine (1); Lipidation (1); Metal binding (9); Modified residue (1); Motif (3); Mutagenesis (43); Natural variant (159); Peptide (2); Region (2); Site (14); Turn (9); Zinc finger (3)	IPR000721; IPR001037; IPR001584; IPR017856; IPR003308; IPR000071; IPR018061; IPR001995; IPR021109; IPR001969; IPR009007; IPR012337; IPR008916; IPR008919; IPR010999; IPR000477; IPR002156; IPR010659; IPR010661; IPR013084; IPR001878	3.4.23.16; 2.7.7.49; 2.7.7.7; 3.1.26.13	DNA binding; DNA-directed DNA polymerase activity; RNA binding; RNA-dependent DNA replication; RNA-directed DNA polymerase activity; aspartic-type endopeptidase activity; cytosol; host cell cytoplasm; host cell nucleus; host cell plasma membrane; initiation of viral infection; integrase activity; interspecies interaction between organisms; membrane; proteolysis; provirus integration; ribonuclease…	GO:0003677; GO:0003887; GO:0003723; GO:0006278; GO:0003964; GO:0004190; GO:0005829; GO:0030430; GO:0042025; GO:0020002; GO:0019059; GO:0008907; GO:0044419; GO:0016020; GO:0006508; GO:0019047; GO:0004523; GO:0005198; GO:0019028; GO:0046797; GO:0008270	11706	FALSE	FALSE	FALSE	FALSE	1jlfB02 1jlgB02	98.6667	X-RAY DIFFRACTION	X-RAY DIFFRACTION	-201.956	-205.674
6670	2.63	P0A1F6	UDP_SALTY	Uridine phosphorylase (UrdPase) (UPase) (EC 2.4.2.3)	udp STM3968 STMD1.21	Salmonella typhimurium	251	253	Cytoplasm.	PNP/UDP phosphorylase family	Pyrimidine metabolism; UMP biosynthesis via salvage pathway; uracil from uridine (phosphorylase route): step 1/1.	3D-structure; Complete proteome; Cytoplasm; Glycosyltransferase; Transferase	no_data	Beta strand (10); Chain (1); Helix (11); Initiator methionine (1); Sequence conflict (1); Turn (3)	IPR000845; IPR018017; IPR018016; IPR010058	2.4.2.3	cytoplasm; nucleoside metabolic process; nucleotide catabolic process; uridine phosphorylase activity	GO:0005737; GO:0009116; GO:0009166; GO:0004850	90371	FALSE	TRUE	FALSE	TRUE	2i8aA00 1y1tA00	99.6016	X-RAY DIFFRACTION	X-RAY DIFFRACTION	-854.925	-842.425
6987	3.8	P12676	CHOD_STRS0	Cholesterol oxidase (CHOD) (EC 1.1.3.6)	choA	Streptomyces sp. (strain SA-COO)	337	546	Secreted.	GMC oxidoreductase family	Steroid metabolism; cholesterol metabolism.	3D-structure; Cholesterol metabolism; FAD; Flavoprotein; Lipid metabolism; Oxidoreductase; Secreted; Signal; Steroid metabolism	no_data	Active site (2); Beta strand (23); Chain (1); Helix (19); Mutagenesis (2); Nucleotide binding (1); Signal peptide (1); Turn (4)	IPR000172; IPR007867; IPR006311; IPR017909	1.1.3.6	FAD binding; cholesterol metabolic process; cholesterol oxidase activity; extracellular region; oxidation reduction	GO:0050660; GO:0008203; GO:0016995; GO:0005576; GO:0055114	74576	FALSE	FALSE	FALSE	FALSE	3b3rA01 3b6dA01	98.5163	X-RAY DIFFRACTION	X-RAY DIFFRACTION	-1140.77	-1123.92
1622	2.37	P13123	DN71_SULAC	DNA-binding protein 7d (7 kDa DNA-binding protein d) (Sac7d) [Cleaved into: DNA-binding protein 7a (7 kDa DNA-binding protein a) (Sac7a); DNA-binding protein 7b (7 kDa DNA-binding protein b) (Sac7b)]	Saci_0064	Sulfolobus acidocaldarius	66	66	no_data	7 kDa DNA-binding/endoribonuclease P2 family	no_data	3D-structure; Complete proteome; DNA-binding; Direct protein sequencing; Methylation	no_data	Beta strand (5); Chain (3); Helix (3); Initiator methionine (1); Modified residue (2)	IPR016197; IPR003212	no_data	DNA binding; endoribonuclease activity	GO:0003677; GO:0004521	2285	FALSE	FALSE	TRUE	TRUE	1azqA00 1sapA00	100	X-RAY DIFFRACTION	SOLUTION NMR	-194.624	-198.034
3560	2.12	P00216	FER_HALSA	Ferredoxin	fdx fer2 VNG_2293G	Halobacterium salinarium (Halobacterium halobium)	128	129	no_data	2Fe2S plant-type ferredoxin family	no_data	2Fe-2S; 3D-structure; Acetylation; Complete proteome; Direct protein sequencing; Electron transport; Iron; Iron-sulfur; Metal-binding; Transport	no_data	Beta strand (7); Chain (1); Domain (1); Helix (6); Initiator methionine (1); Metal binding (4); Modified residue (1); Turn (2)	IPR006058; IPR012675; IPR001041	no_data	2 iron; 2 sulfur cluster binding; electron carrier activity; electron transport chain; metal ion binding; transport	GO:0051537; GO:0009055; GO:0022900; GO:0046872; GO:0006810	2242	FALSE	FALSE	FALSE	FALSE	1e0zA00 1e10A00	100	SOLUTION NMR	SOLUTION NMR	-363.377	-356.468
1070	2.55	Q05158	CSRP2_COTJA	Cysteine and glycine-rich protein 2 (Cysteine-rich protein 2) (CRP2)	CSRP2	Coturnix coturnix japonica (Japanese quail)	59	194	Nucleus.	no_data	no_data	3D-structure; Developmental protein; Differentiation; LIM domain; Metal-binding; Nucleus; Repeat; Zinc	no_data	Beta strand (9); Chain (1); Compositional bias (2); Domain (2); Helix (2); Initiator methionine (1); Motif (1); Turn (2)	IPR001781	no_data	cell differentiation; multicellular organismal development; nucleus; zinc ion binding	GO:0030154; GO:0007275; GO:0005634; GO:0008270	93934	FALSE	FALSE	FALSE	FALSE	1ibiA00 1qliA00	100	SOLUTION NMR	SOLUTION NMR	-140.841	-144.038
2880	5.73	P06787	CALM_YEAST	Calmodulin (CaM)	CMD1 YBR109C YBR0904	Saccharomyces cerevisiae (Baker's yeast)	77	147	no_data	Calmodulin family	no_data	3D-structure; Calcium; Complete proteome; Direct protein sequencing; Phosphoprotein; Repeat	P43582; P23287; P22696; P33203; P39940; P46995; Q06525	Beta strand (5); Calcium binding (3); Chain (1); Domain (4); Helix (8); Modified residue (4); Mutagenesis (6)	IPR018248; IPR011992; IPR018247; IPR018249; IPR002048	no_data	NLS-bearing substrate import into nucleus; calcium ion binding; calcium-dependent protein binding; cell budding; cellular bud neck; cellular bud tip; central plaque of spindle pole body; incipient cellular bud site; karyogamy during conjugation with cellular fusion; mating projection tip; microautophagy; phosphatidylinositol biosynthetic process; receptor-mediated endocytosis; spindle pole body o…	GO:0006607; GO:0005509; GO:0048306; GO:0007114; GO:0005935; GO:0005934; GO:0005823; GO:0000131; GO:0000742; GO:0043332; GO:0016237; GO:0006661; GO:0006898; GO:0051300; GO:0042991; GO:0042144	4932	FALSE	FALSE	FALSE	FALSE	1f54A00 1f55A00	100	SOLUTION NMR	SOLUTION NMR	-221.756	-217.55
7372	2.84	P0A6G7	CLPP_ECOLI	ATP-dependent Clp protease proteolytic subunit (EC 3.4.21.92) (Endopeptidase Clp) (Caseinolytic protease) (Protease Ti) (Heat shock protein F21.5)	clpP lopP b0437 JW0427	Escherichia coli (strain K12)	193	207	Cytoplasm.	Peptidase S14 family	no_data	3D-structure; ATP-binding; Complete proteome; Cytoplasm; Direct protein sequencing; Hydrolase; Nucleotide-binding; Protease; Serine protease; Stress response; Zymogen	no_data	Active site (2); Beta strand (10); Chain (1); Helix (7); Propeptide (1); Turn (1)	IPR001907; IPR018215	3.4.21.92	ATP binding; cytosol; membrane; misfolded or incompletely synthesized protein catabolic process; response to heat; serine-type endopeptidase activity	GO:0005524; GO:0005829; GO:0016020; GO:0006515; GO:0009408; GO:0004252	83333	FALSE	TRUE	FALSE	TRUE	1yg6A00 2fzsB00	99.4819	X-RAY DIFFRACTION	X-RAY DIFFRACTION	-622.848	-633.504
6623	2.58	P0A786	PYRB_ECOLI	Aspartate carbamoyltransferase catalytic chain (EC 2.1.3.2) (Aspartate transcarbamylase) (ATCase)	pyrB b4245 JW4204	Escherichia coli (strain K12)	152	311	no_data	ATCase/OTCase family	Pyrimidine metabolism; UMP biosynthesis via de novo pathway; (S)-dihydroorotate from bicarbonate: step 2/3.	3D-structure; Complete proteome; Direct protein sequencing; Pyrimidine biosynthesis; Transferase	no_data	Beta strand (13); Chain (1); Helix (16); Initiator methionine (1); Sequence conflict (12); Turn (6)	IPR006132; IPR006130; IPR006131; IPR002082	2.1.3.2	de novo' pyrimidine base biosynthetic process; amino acid binding; aspartate carbamoyltransferase activity; cellular amino acid metabolic process; cytoplasm; pyrimidine nucleotide biosynthetic process	GO:0006207; GO:0016597; GO:0004070; GO:0006520; GO:0005737; GO:0006221	83333	TRUE	FALSE	TRUE	TRUE	2fzgA01 1skuA01	100	X-RAY DIFFRACTION	X-RAY DIFFRACTION	-487.229	-478.687
158	3.13	P00004	CYC_HORSE	Cytochrome c	CYCS CYC	Equus caballus (Horse)	104	105	Mitochondrion matrix.	Cytochrome c family	no_data	3D-structure; Acetylation; Direct protein sequencing; Electron transport; Heme; Iron; Metal-binding; Mitochondrion; Respiratory chain; Transport	no_data	Binding site (2); Chain (1); Helix (5); Initiator methionine (1); Metal binding (2); Modified residue (1); Turn (1)	IPR002327; IPR009056; IPR003088	no_data	DNA fragmentation involved in apoptosis; cytosol; electron transport chain; electron transporter; transferring electrons from CoQH2-cytochrome c reductase complex and cytochrome c oxidase complex activity; heme binding; mitochondrial matrix; respiratory chain; transport	GO:0006309; GO:0005829; GO:0022900; GO:0045155; GO:0020037; GO:0005759; GO:0070469; GO:0006810	9796	FALSE	FALSE	TRUE	TRUE	1ocdA00 2frcA00	100	SOLUTION NMR	SOLUTION NMR	-285.669	-291.668
1761	3.15	P09547	SWI1_YEAST	SWI/SNF chromatin-remodeling complex subunit SWI1 (SWI/SNF complex subunit SWI1) (Transcription regulatory protein SWI1) (Transcription regulatory protein ADR6) (Regulatory protein GAM3)	ADR6 GAM3 SWI1 YPL016W LPA1	Saccharomyces cerevisiae (Baker's yeast)	102	1314	Nucleus.	SWI1 family	no_data	3D-structure; Activator; Complete proteome; DNA-binding; Metal-binding; Nucleus; Phosphoprotein; Transcription; Transcription regulation; Zinc; Zinc-finger	no_data	Beta strand (2); Chain (1); Compositional bias (2); Domain (1); Helix (5); Modified residue (3); Turn (1); Zinc finger (1)	IPR001606	no_data	ATP-dependent chromatin remodeling; DNA binding; SWI/SNF complex; general RNA polymerase II transcription factor activity; metal ion binding; positive regulation of transcription; DNA-dependent; regulation of transcription from RNA polymerase II promoter; transcription	GO:0043044; GO:0003677; GO:0016514; GO:0016251; GO:0046872; GO:0045893; GO:0006357; GO:0006350	4932	FALSE	FALSE	FALSE	FALSE	1kkxA00 1kn5A00	100	SOLUTION NMR	SOLUTION NMR	-267.363	-261.463
1654	7.42	P83917	CBX1_MOUSE	Chromobox protein homolog 1 (Heterochromatin protein 1 homolog beta) (HP1 beta) (Modifier 1 protein) (M31) (Heterochromatin protein p25)	Cbx1 Cbx	Mus musculus (Mouse)	73	185	Nucleus.	no_data	no_data	3D-structure; Nucleus; Phosphoprotein; Repeat	Itself; Q9QWF0; P68433; Q64127; Q13263	Beta strand (5); Binding site (16); Chain (1); Domain (2); Helix (4); Modified residue (2); Mutagenesis (4); Turn (1)	IPR017984; IPR008251; IPR018125; IPR000953; IPR016197	no_data	centromeric heterochromatin; chromatin assembly or disassembly; chromatin binding; chromocenter; female pronucleus; identical protein binding; male pronucleus; negative regulation of transcription; DNA-dependent; transcription repressor activity	GO:0005721; GO:0006333; GO:0003682; GO:0010369; GO:0001939; GO:0042802; GO:0001940; GO:0045892; GO:0016564	10090	TRUE	FALSE	FALSE	TRUE	1ap0A00 1guwA00	100	SOLUTION NMR	SOLUTION NMR	-170.325	-166.072
4413	3.7	Q12830	BPTF_HUMAN	Nucleosome-remodeling factor subunit BPTF (Bromodomain and PHD finger-containing transcription factor) (Fetal Alzheimer antigen) (Fetal Alz-50 clone 1 protein)	BPTF FAC1 FALZ	Homo sapiens (Human)	62	3046	Cytoplasm. Nucleus.	PBTF family	no_data	3D-structure; Acetylation; Alternative splicing; Bromodomain; Chromatin regulator; Coiled coil; Complete proteome; Cytoplasm; Metal-binding; Nucleus; Phosphoprotein; Repeat; Transcription; Transcription regulation; Zinc; Zinc-finger	no_data	Alternative sequence (2); Beta strand (2); Binding site (4); Chain (1); Coiled coil (4); Compositional bias (6); Domain (2); Frameshift (1); Helix (9); Modified residue (14); Mutagenesis (7); Region (2); Sequence caution (2); Sequence conflict (20); Turn (4); Zinc finger (2)	IPR001487; IPR018359; IPR004022; IPR018500; IPR018501; IPR019786; IPR001965; IPR019787	no_data	brain development; chromatin remodeling; cytoplasm; negative regulation of transcription from RNA polymerase II promoter; nucleus; positive regulation of gene-specific transcription; sequence-specific DNA binding; transcription; transcription factor binding; transcription regulator activity; zinc ion binding	GO:0007420; GO:0006338; GO:0005737; GO:0000122; GO:0005634; GO:0043193; GO:0043565; GO:0006350; GO:0008134; GO:0030528; GO:0008270	9606	TRUE	FALSE	FALSE	FALSE	2fuiA00 2fuuA00	100	SOLUTION NMR	SOLUTION NMR	-124.119	-120.48
1086	2.17	P27999	RPB9_YEAST	DNA-directed RNA polymerase II subunit RPB9 (RNA polymerase II subunit B9) (DNA-directed RNA polymerase II subunit 9) (DNA-directed RNA polymerase II 14.2 kDa polypeptide) (B12.6)	RPB9 YGL070C	Saccharomyces cerevisiae (Baker's yeast)	76	122	Nucleus.	Archaeal rpoM/eukaryotic RPA12/RPB9/RPC11 RNA polymerase family	no_data	3D-structure; Complete proteome; DNA damage; DNA repair; DNA-directed RNA polymerase; Direct protein sequencing; Metal-binding; Nucleus; Phosphoprotein; Transcription; Zinc; Zinc-finger	P07273; P61830; P40027; P32645	Beta strand (9); Chain (1); Helix (1); Metal binding (8); Modified residue (3); Turn (3); Zinc finger (2)	IPR019761; IPR001529; IPR001222	no_data	DNA binding; DNA-directed RNA polymerase II; core complex; DNA-directed RNA polymerase activity; protein binding; regulation of transcription; response to drug; transcription initiation from RNA polymerase II promoter; transcription regulator activity; transcription-coupled nucleotide-excision repair; zinc ion binding	GO:0003677; GO:0005665; GO:0003899; GO:0005515; GO:0045449; GO:0042493; GO:0006367; GO:0030528; GO:0006283; GO:0008270	4932	FALSE	FALSE	TRUE	TRUE	1y1vI02 2e2hI02	100	X-RAY DIFFRACTION	X-RAY DIFFRACTION	-151.82	-156.311
3736	5.39	Q9SK39	SBP3_ARATH	Probable steroid-binding protein 3 (AtMP3)	MP3 At2g24940 F27C12.14	Arabidopsis thaliana (Mouse-ear cress)	109	100	Nucleus.	Cytochrome b5 family; MAPR subfamily	no_data	3D-structure; Complete proteome; Lipid-binding; Nucleus; Steroid-binding	no_data	Beta strand (6); Chain (1); Domain (1); Helix (5); Region (1); Turn (1)	IPR001199	no_data	heme binding; nucleus; steroid binding	GO:0020037; GO:0005634; GO:0005496	3702	FALSE	FALSE	FALSE	FALSE	1t0gA00 1sv7A00	100	SOLUTION NMR	NMR, 21 STRUCTURES	-339.738	-346.204
4779	3.43	Q16512	PKN1_HUMAN	Serine/threonine-protein kinase N1 (EC 2.7.11.13) (Protein kinase C-like 1) (Protein-kinase C-related kinase 1) (Protein kinase C-like PKN) (Serine-threonine protein kinase N) (Protein kinase PKN-alpha) (Protease-activated kinase 1) (PAK-1)	PKN1 PAK1 PKN PRK1 PRKCL1	Homo sapiens (Human)	81	942	Cytoplasm. Nucleus. Endosome. Cell membrane; Peripheral membrane protein.	Protein kinase superfamily; AGC Ser/Thr protein kinase family; PKC subfamily	no_data	3D-structure; ATP-binding; Acetylation; Alternative splicing; Cell membrane; Chromatin regulator; Complete proteome; Cytoplasm; Endosome; Kinase; Membrane; Nucleotide-binding; Nucleus; Phosphoprotein; Polymorphism; Repeat; Serine/threonine-protein kinase; Transcription; Transcription regulation; Transferase	P46734; P52564; P53778; Q16539; Q9NYL2-1; P61586	Active site (1); Alternative sequence (3); Beta strand (1); Binding site (1); Chain (1); Domain (3); Helix (5); Initiator methionine (1); Modified residue (15); Mutagenesis (7); Natural variant (10); Nucleotide binding (1); Repeat (3); Sequence conflict (8); Site (3)	IPR000961; IPR000008; IPR008973; IPR000861; IPR011072; IPR011009; IPR017892; IPR000719; IPR017441; IPR017442; IPR008271; IPR002290	2.7.11.13	ATP binding; activation of JUN kinase activity; cytoplasm; plasma membrane; protein binding; protein kinase C activity	GO:0005524; GO:0007257; GO:0005737; GO:0005886; GO:0005515; GO:0004697	9606	TRUE	FALSE	FALSE	FALSE	1urfA00 2rmkB00	100	SOLUTION NMR	SOLUTION NMR	-264.258	-269.121
1001	2.87	P07156	HMGB1_CRIGR	High mobility group protein B1 (High mobility group protein 1) (HMG-1) (Fragment)	HMGB1 HMG-1 HMG1	Cricetulus griseus (Chinese hamster)	79	180	Nucleus.	HMGB family	no_data	3D-structure; Chromosomal protein; DNA-binding; Isopeptide bond; Nucleus; Phosphoprotein; Repeat; Ubl conjugation	no_data	Chain (1); Compositional bias (1); Cross-link (1); DNA binding (2); Helix (3); Modified residue (1); Non-terminal residue (1); Turn (3)	IPR017967; IPR000910; IPR000135; IPR009071	no_data	DNA binding; base-excision repair; DNA ligation; condensed chromosome; negative regulation of RNA polymerase II transcriptional preinitiation complex assembly; nucleus; protein binding	GO:0003677; GO:0006288; GO:0000793; GO:0017055; GO:0005634; GO:0005515	10029	FALSE	FALSE	FALSE	FALSE	1hsnA00 1nhnA00	100	SOLUTION NMR	SOLUTION NMR	-219.988	-224.735
832	5.33	P30153	2AAA_HUMAN	Serine/threonine-protein phosphatase 2A 65 kDa regulatory subunit A alpha isoform (PP2A subunit A isoform PR65-alpha) (PP2A subunit A isoform R1-alpha) (Medium tumor antigen-associated 61 kDa protein)	PPP2R1A	Homo sapiens (Human)	588	589	Centromere.	Phosphatase 2A regulatory subunit A family	no_data	3D-structure; Acetylation; Centromere; Chromosome partition; Complete proteome; Direct protein sequencing; Polymorphism; Repeat	P03081; Q9NSA3; Q14164; Q8TCG1; P23508; P53816; P67775; Q13362-1; Q13362-2; Q60996-3; P60510; Q5T5B3; O43815	Chain (1); Helix (53); Initiator methionine (1); Modified residue (2); Natural variant (1); Region (4); Repeat (15); Sequence conflict (4); Turn (4)	IPR011989; IPR016024; IPR000357; IPR021133	no_data	RNA splicing; antigen binding; ceramide metabolic process; chromosome segregation; chromosome; centromeric region; cytosol; inactivation of MAPK activity; induction of apoptosis; membrane; microtubule cytoskeleton; mitochondrion; negative regulation of cell growth; negative regulation of tyrosine phosphorylation of Stat3 protein; nucleus; protein amino acid dephosphorylation; protein complex asse…	GO:0008380; GO:0003823; GO:0006672; GO:0007059; GO:0000775; GO:0005829; GO:0000188; GO:0006917; GO:0016020; GO:0015630; GO:0005739; GO:0030308; GO:0042518; GO:0005634; GO:0006470; GO:0006461; GO:0046982; GO:0000159; GO:0008601; GO:0006275; GO:0030111; GO:0030155; GO:0045595; GO:0045449; GO:0010033; GO:0019932; GO:0005625	9606	FALSE	TRUE	TRUE	TRUE	1b3uA00 2ie4A00	98.8095	X-RAY DIFFRACTION	X-RAY DIFFRACTION	-1961.49	-1926.09
1114	4.09	P46937	YAP1_HUMAN	Yorkie homolog (65 kDa Yes-associated protein) (YAP65)	YAP1 YAP65	Homo sapiens (Human)	40	504	Cytoplasm. Nucleus.	YORKIE family	no_data	3D-structure; Activator; Alternative splicing; Complete proteome; Cytoplasm; Nucleus; Phosphoprotein; Proto-oncogene; Repeat; Repressor; Transcription; Transcription regulation	Q15797	Alternative sequence (3); Beta strand (3); Chain (1); Compositional bias (1); Domain (2); Modified residue (18); Mutagenesis (8); Region (1); Turn (2)	IPR001202	no_data	cell proliferation; contact inhibition; cytoplasm; nucleus; transcription coactivator activity; transcription corepressor activity	GO:0008283; GO:0060242; GO:0005737; GO:0005634; GO:0003713; GO:0003714	9606	FALSE	FALSE	FALSE	FALSE	1k9qA00 1k9rA00	100	SOLUTION NMR	SOLUTION NMR	-84.5876	-82.1769
99	2.32	Q9FCA6	Q9FCA6_STRCO	Putative cytochrome P450	SCO1207 2SCG58.07	Streptomyces coelicolor	402	404	no_data	Cytochrome P450 family	no_data	Complete proteome; Heme; Iron; Metal-binding; Monooxygenase; Oxidoreductase	no_data	no_data	IPR001128; IPR002397; IPR017972	no_data	electron carrier activity; heme binding; monooxygenase activity; oxidation reduction	GO:0009055; GO:0020037; GO:0004497; GO:0055114	1902	FALSE	FALSE	FALSE	FALSE	1se6B00 2d0eA00	99.505	X-RAY DIFFRACTION	X-RAY DIFFRACTION	-1317.74	-1293.35
1465	2.5	P00735	THRB_BOVIN	Prothrombin (EC 3.4.21.5) (Coagulation factor II) [Cleaved into: Activation peptide fragment 1; Activation peptide fragment 2; Thrombin light chain; Thrombin heavy chain]	F2	Bos taurus (Bovine)	109	625	Secreted ÃƒÆ’Ã†â€™Ãƒâ€ Ã¢â‚¬â„¢ÃƒÆ’Ã¢â‚¬Å¡Ãƒâ€šÃ‚Â¢ÃƒÆ’Ã†â€™Ãƒâ€šÃ‚Â¢ÃƒÆ’Ã‚Â¢ÃƒÂ¢Ã¢â‚¬Å¡Ã‚Â¬Ãƒâ€¦Ã‚Â¡ÃƒÆ’Ã¢â‚¬Å¡Ãƒâ€šÃ‚Â¬ÃƒÆ’Ã†â€™ÃƒÂ¢Ã¢â€šÂ¬Ã…Â¡ÃƒÆ’Ã¢â‚¬Å¡Ãƒâ€šÃ‚Âº extracellular space.	Peptidase S1 family	no_data	3D-structure; Acute phase; Blood coagulation; Calcium; Cleavage on pair of basic residues; Direct protein sequencing; Disulfide bond; Gamma-carboxyglutamic acid; Glycoprotein; Hydrolase; Kringle; Protease; Repeat; Secreted; Serine protease; Signal; Zymogen	Q4W8J9	Active site (3); Beta strand (28); Chain (3); Disulfide bond (12); Domain (4); Glycosylation (3); Helix (16); Modified residue (10); Natural variant (1); Peptide (2); Propeptide (1); Region (1); Sequence conflict (7); Signal peptide (1); Site (3); Turn (10)	IPR002383; IPR000294; IPR000001; IPR013806; IPR018056; IPR018059; IPR018114; IPR001254; IPR001314; IPR012051; IPR003966; IPR009003; IPR018992	3.4.21.5	acute-phase response; calcium ion binding; extracellular space; proteolysis	GO:0006953; GO:0005509; GO:0005615; GO:0006508	9913	TRUE	TRUE	TRUE	TRUE	1bbrE00 1vitG00	100	X-RAY DIFFRACTION	X-RAY DIFFRACTION	-264.102	-270.857
2476	2.09	P18468	HB2I_MOUSE	H-2 class II histocompatibility antigen, I-A beta chain	0	Mus musculus (house mouse)	97	0	0	0	0	0	0	0	0	0	0	0	0	FALSE	TRUE	TRUE	TRUE	1ktdB02 1r5vB02	98.9691	X-RAY DIFFRACTION	X-RAY DIFFRACTION	-271.292	-265.209
3185	2.33	Q96EP1	CHFR_HUMAN	E3 ubiquitin-protein ligase CHFR (EC 6.3.2.-) (Checkpoint with forkhead and RING finger domains protein) (RING finger protein 196)	CHFR RNF196	Homo sapiens (Human)	113	664	Nucleus.	CHFR family	Protein modification; protein ubiquitination.	3D-structure; ADP-ribosylation; Alternative splicing; Cell cycle; Cell division; Complete proteome; Ligase; Metal-binding; Mitosis; Nucleus; Phosphoprotein; Polymorphism; Ubl conjugation; Ubl conjugation pathway; Zinc; Zinc-finger	P13693	Alternative sequence (4); Beta strand (12); Chain (1); Domain (1); Helix (1); Modified residue (2); Mutagenesis (9); Natural variant (7); Sequence conflict (4); Turn (1); Zinc finger (2)	IPR000253; IPR008984; IPR001841; IPR017907	6.3.2.-	PML body; cell division; mitosis; mitotic cell cycle checkpoint; nucleotide binding; protein binding; protein polyubiquitination; ubiquitin-protein ligase activity; zinc ion binding	GO:0016605; GO:0051301; GO:0007067; GO:0007093; GO:0000166; GO:0005515; GO:0000209; GO:0004842; GO:0008270	9606	FALSE	TRUE	FALSE	FALSE	1lgpA00 1lgqA00	99.115	X-RAY DIFFRACTION	X-RAY DIFFRACTION	-282.63	-275.493
2614	3.11	P40223	CSF3R_MOUSE	Granulocyte colony-stimulating factor receptor (G-CSF receptor) (G-CSF-R) (CD antigen CD114)	Csf3r Csfgr	Mus musculus (Mouse)	109	837	Membrane; Single-pass type I membrane protein.	Type I cytokine receptor family; Type 2 subfamily	no_data	3D-structure; Cell adhesion; Disulfide bond; Glycoprotein; Immunoglobulin domain; Membrane; Receptor; Repeat; Signal; Transmembrane	no_data	Beta strand (15); Chain (1); Disulfide bond (7); Domain (6); Glycosylation (11); Helix (4); Motif (2); Signal peptide (1); Topological domain (2); Transmembrane (1); Turn (1)	IPR008957; IPR003961; IPR003529; IPR010457	no_data	cell adhesion; cytokine receptor activity; integral to membrane; neutrophil chemotaxis	GO:0007155; GO:0004896; GO:0016021; GO:0030593	10090	FALSE	FALSE	FALSE	FALSE	1ctoA00 1gcfA00	100	SOLUTION NMR	SOLUTION NMR	-215.37	-222.413
1665	4.71	P00644	NUC_STAAU	Thermonuclease (TNase) (EC 3.1.31.1) (Micrococcal nuclease) (Staphylococcal nuclease) [Cleaved into: Nuclease B; Nuclease A]	nuc	Staphylococcus aureus	136	231	Secreted. Membrane.	Thermonuclease family	no_data	3D-structure; Calcium; Direct protein sequencing; Endonuclease; Hydrolase; Membrane; Metal-binding; Nuclease; Secreted; Signal; Zymogen	no_data	Active site (3); Beta strand (6); Chain (2); Erroneous initiation (1); Helix (4); Metal binding (3); Propeptide (2); Signal peptide (1); Turn (2)	IPR016071; IPR006021; IPR002071	3.1.31.1	endonuclease activity; extracellular region; membrane; metal ion binding; nucleic acid binding	GO:0004519; GO:0005576; GO:0016020; GO:0046872; GO:0003676	1280	TRUE	FALSE	FALSE	TRUE	1joqA00 1jorA00	100	SOLUTION NMR	SOLUTION NMR	-433.431	-442.421
2526	3.01	Q13477	MADCA_HUMAN	Mucosal addressin cell adhesion molecule 1 (MAdCAM-1) (hMAdCAM-1)	MADCAM1	Homo sapiens (Human)	90	382	Membrane; Single-pass type I membrane protein.	no_data	no_data	3D-structure; Alternative splicing; Cell adhesion; Complete proteome; Disulfide bond; Glycoprotein; Immunoglobulin domain; Membrane; Polymorphism; Repeat; Signal; Transmembrane	no_data	Alternative sequence (1); Beta strand (16); Chain (1); Disulfide bond (3); Domain (2); Glycosylation (1); Helix (1); Natural variant (2); Region (2); Repeat (6); Sequence conflict (5); Signal peptide (1); Topological domain (2); Transmembrane (1)	IPR015169; IPR007110; IPR013783; IPR003599	no_data	cell adhesion; immune response; integral to membrane; membrane fraction; plasma membrane; protein binding; signal transduction	GO:0007155; GO:0006955; GO:0016021; GO:0005624; GO:0005886; GO:0005515; GO:0007165	9606	FALSE	TRUE	FALSE	FALSE	1gsmA01 1bqsA01	100	X-RAY DIFFRACTION	X-RAY DIFFRACTION	-249.145	-255.178
6193	2.89	Q05506	SYRC_YEAST	Arginyl-tRNA synthetase; cytoplasmic (EC 6.1.1.19) (Arginine--tRNA ligase) (ArgRS)	YDR341C D9651.10	Saccharomyces cerevisiae (Baker's yeast)	347	607	Cytoplasm.	Class-I aminoacyl-tRNA synthetase family	no_data	3D-structure; ATP-binding; Aminoacyl-tRNA synthetase; Complete proteome; Cytoplasm; Ligase; Nucleotide-binding; Phosphoprotein; Protein biosynthesis	no_data	Beta strand (14); Chain (1); Helix (35); Modified residue (1); Motif (1); Turn (6)	IPR001412; IPR001278; IPR015945; IPR005148; IPR008909; IPR014729; IPR009080	6.1.1.19	ATP binding; arginine-tRNA ligase activity; arginyl-tRNA aminoacylation; mitochondrion	GO:0005524; GO:0004814; GO:0006420; GO:0005739	4932	FALSE	TRUE	TRUE	TRUE	1bs2A01 1f7vA01	100	X-RAY DIFFRACTION	X-RAY DIFFRACTION	-1124.26	-1147.63
5538	2.25	P35804	BLIP_STRCL	Beta-lactamase inhibitory protein (BLIP)	no_data	Streptomyces clavuligerus	91	201	Secreted.	no_data	no_data	3D-structure; Direct protein sequencing; Disulfide bond; Repeat; Secreted; Signal	no_data	Beta strand (8); Chain (1); Disulfide bond (2); Helix (6); Repeat (2); Signal peptide (1); Turn (2)	IPR009099	no_data	extracellular region	GO:0005576	1901	TRUE	TRUE	FALSE	TRUE	2b5rC02 2g2wB02	98.9011	X-RAY DIFFRACTION	X-RAY DIFFRACTION	-271.778	-277.941
3834	3.27	P0AAS7	YBCJ_ECOLI	Uncharacterized protein ybcJ	ybcJ b0528 JW5070	Escherichia coli (strain K12)	79	70	no_data	no_data	no_data	3D-structure; Complete proteome; RNA-binding	no_data	Beta strand (4); Chain (1); Domain (1); Erroneous initiation (2); Frameshift (1); Helix (2)	IPR002942	no_data	RNA binding	GO:0003723	83333	FALSE	FALSE	FALSE	FALSE	1p9kA00 1o09A00	100	SOLUTION NMR	NMR, 10 STRUCTURES	-187.622	-193.021
967	3.36	Q05783	HMGD_DROME	High mobility group protein D (HMG-D)	HmgD CG17950	Drosophila melanogaster (Fruit fly)	73	112	Nucleus.	HMGB family	no_data	3D-structure; Chromosomal protein; Complete proteome; DNA-binding; Direct protein sequencing; Nucleus; Phosphoprotein	Q9W354	Chain (1); Compositional bias (1); DNA binding (1); Helix (3); Modified residue (4); Turn (1)	IPR000910; IPR009071	no_data	AT DNA binding; DNA bending activity; chromatin organization; chromosome; dendrite morphogenesis; muscle organ development; nucleus; protein binding	GO:0003680; GO:0008301; GO:0006325; GO:0005694; GO:0048813; GO:0007517; GO:0005634; GO:0005515	7227	FALSE	FALSE	FALSE	TRUE	1qrvA00 1e7jA00	98.6487	X-RAY DIFFRACTION	SOLUTION NMR	-221.366	-216.224
5860	2.75	P45947	ARSC_BACSU	Protein arsC (Arsenate reductase) (EC 1.20.4.-) (Arsenical pump modifier) (Low molecular weight protein-tyrosine-phosphatase) (EC 3.1.3.48)	arsC yqcM BSU25780	Bacillus subtilis	137	139	no_data	Low molecular weight phosphotyrosine protein phosphatase superfamily; ArsC family	no_data	3D-structure; Arsenical resistance; Complete proteome; Disulfide bond; Hydrolase; Oxidoreductase; Redox-active center	no_data	Active site (3); Beta strand (4); Chain (1); Disulfide bond (2); Helix (6)	IPR014064; IPR017867	1.20.4.-; 3.1.3.48	arsenate reductase (thioredoxin) activity; oxidation reduction; protein amino acid dephosphorylation; protein tyrosine phosphatase activity; response to arsenic	GO:0030612; GO:0055114; GO:0006470; GO:0004725; GO:0046685	1423	FALSE	FALSE	FALSE	TRUE	1z2dA00 1z2eA00	100	SOLUTION NMR	SOLUTION NMR	-451.732	-441.981
4674	2.59	P26281	HPPK_ECOLI	2-amino-4-hydroxy-6-hydroxymethyldihydropteridine pyrophosphokinase (EC 2.7.6.3) (7;8-dihydro-6-hydroxymethylpterin-pyrophosphokinase) (HPPK) (6-hydroxymethyl-7;8-dihydropterin pyrophosphokinase) (PPPK)	folK b0142 JW0138	Escherichia coli (strain K12)	158	159	no_data	HPPK family	Cofactor biosynthesis; tetrahydrofolate biosynthesis; 2-amino-4-hydroxy-6-hydroxymethyl-7;8-dihydropteridine diphosphate from 7;8-dihydroneopterin triphosphate: step 4/4.	3D-structure; ATP-binding; Complete proteome; Direct protein sequencing; Folate biosynthesis; Kinase; Nucleotide-binding; Transferase	no_data	Beta strand (7); Chain (1); Helix (5); Initiator methionine (1)	IPR000550	2.7.6.3	2-amino-4-hydroxy-6-hydroxymethyldihydropteridine diphosphokinase activity; ATP binding; folic acid biosynthetic process; kinase activity	GO:0003848; GO:0005524; GO:0046656; GO:0016301	83333	FALSE	FALSE	FALSE	TRUE	1f9hA00 1kbrA00	100	X-RAY DIFFRACTION	X-RAY DIFFRACTION	-486.259	-474.924
680	3.73	P30114	GST28_SCHHA	Glutathione S-transferase class-mu 28 kDa isozyme (GST 28) (EC 2.5.1.18) (Sh28GST)	no_data	Schistosoma haematobium (Blood fluke)	124	211	no_data	GST superfamily; Mu family	no_data	3D-structure; Transferase	no_data	Active site (1); Beta strand (5); Chain (1); Domain (2); Helix (12); Turn (1)	IPR010987; IPR004045; IPR017933; IPR004046; IPR012336; IPR012335	2.5.1.18	glutathione transferase activity	GO:0004364	6185	TRUE	FALSE	FALSE	TRUE	2caiA02 2c80A02	100	X-RAY DIFFRACTION	X-RAY DIFFRACTION	-408.635	-417.625
2799	4.07	P00588	DTX_CORBE	Diphtheria toxin (DT) (NAD(+)--diphthamide ADP-ribosyltransferase) (EC 2.4.2.36) [Cleaved into: Diphtheria toxin fragment A; Diphtheria toxin fragment B]	no_data	Corynephage beta	155	567	no_data	no_data	no_data	3D-structure; Cleavage on pair of basic residues; Direct protein sequencing; Disulfide bond; Glycosyltransferase; NAD; Signal; Toxin; Transferase	no_data	Active site (1); Beta strand (25); Binding site (2); Chain (2); Disulfide bond (2); Erroneous initiation (1); Helix (28); Sequence conflict (1); Signal peptide (1); Site (1); Turn (4)	IPR000512	2.4.2.36	NAD+-diphthamide ADP-ribosyltransferase activity; extracellular region; pathogenesis	GO:0047286; GO:0005576; GO:0009405	10703	FALSE	TRUE	TRUE	FALSE	1f0lB03 1xdtT03	99.3548	X-RAY DIFFRACTION	X-RAY DIFFRACTION	-476.239	-487.516
6154	2.51	O59072	GUAAB_PYRHO	GMP synthase [glutamine-hydrolyzing] subunit B (EC 6.3.5.2) (GMP synthetase)	guaAB PH1347	Pyrococcus horikoshii	164	308	no_data	no_data	Purine metabolism; GMP biosynthesis; GMP from XMP (L-Gln route): step 1/1.	3D-structure; ATP-binding; Complete proteome; GMP biosynthesis; Ligase; Nucleotide-binding; Purine biosynthesis	no_data	Beta strand (10); Chain (1); Domain (1); Helix (11); Nucleotide binding (1); Turn (3)	IPR001674; IPR022310; IPR014729	6.3.5.2	ATP binding; GMP biosynthetic process; GMP synthase (glutamine-hydrolyzing) activity	GO:0005524; GO:0006177; GO:0003922	53953	FALSE	FALSE	FALSE	FALSE	2dplA01 2z0cA01	98.1707	X-RAY DIFFRACTION	X-RAY DIFFRACTION	-564.228	-552.275
937	2.79	P01130	LDLR_HUMAN	Low-density lipoprotein receptor (LDL receptor)	LDLR	Homo sapiens (Human)	41	860	Membrane; Single-pass type I membrane protein. Membrane ÃƒÆ’Ã†â€™Ãƒâ€ Ã¢â‚¬â„¢ÃƒÆ’Ã¢â‚¬Å¡Ãƒâ€šÃ‚Â¢ÃƒÆ’Ã†â€™Ãƒâ€šÃ‚Â¢ÃƒÆ’Ã‚Â¢ÃƒÂ¢Ã¢â‚¬Å¡Ã‚Â¬Ãƒâ€¦Ã‚Â¡ÃƒÆ’Ã¢â‚¬Å¡Ãƒâ€šÃ‚Â¬ÃƒÆ’Ã†â€™ÃƒÂ¢Ã¢â€šÂ¬Ã…Â¡ÃƒÆ’Ã¢â‚¬Å¡Ãƒâ€šÃ‚Âº clathrin-coated pit; Single-pass type I membrane protein.	LDLR family	no_data	3D-structure; Cholesterol metabolism; Coated pit; Complete proteome; Direct protein sequencing; Disease mutation; Disulfide bond; EGF-like domain; Endocytosis; Glycoprotein; Host-virus interaction; LDL; Lipid metabolism; Lipid transport; Membrane; Phosphoprotein; Polymorphism; Receptor; Repeat; Signal; Steroid metabolism; Transmembrane; Transport	no_data	Beta strand (46); Chain (1); Disulfide bond (30); Domain (10); Glycosylation (5); Helix (7); Modified residue (2); Motif (1); Mutagenesis (3); Natural variant (155); Region (1); Repeat (6); Signal peptide (1); Topological domain (2); Transmembrane (1); Turn (12)	IPR011042; IPR006210; IPR013032; IPR000152; IPR000742; IPR001881; IPR013091; IPR018097; IPR002172; IPR000033	no_data	calcium ion binding; cholesterol homeostasis; cholesterol metabolic process; clathrin-coated endocytic vesicle membrane; coated pit; endocytosis; endosome membrane; integral to plasma membrane; interspecies interaction between organisms; intestinal cholesterol absorption; low-density lipoprotein particle; low-density lipoprotein particle clearance; low-density lipoprotein receptor activity; prote…	GO:0005509; GO:0042632; GO:0008203; GO:0030669; GO:0005905; GO:0006897; GO:0010008; GO:0005887; GO:0044419; GO:0030299; GO:0034362; GO:0034383; GO:0005041; GO:0006493; GO:0030229	9606	FALSE	FALSE	FALSE	TRUE	1hj7A01 1hz8A01	100	SOLUTION NMR	SOLUTION NMR	-77.5956	-80.6228
20	3.72	P0C216	PHLC1_CLOPE	Phospholipase C (PLC) (EC 3.1.4.3) (Phosphatidylcholine cholinephosphohydrolase) (Alpha-toxin) (Hemolysin) (Lecithinase)	plc cpa CPE0036	Clostridium perfringens	250	398	Secreted.	Bacterial zinc-metallophospholipase C family	no_data	3D-structure; Calcium; Complete proteome; Cytolysis; Hemolysis; Hydrolase; Metal-binding; Secreted; Signal; Toxin; Virulence; Zinc	no_data	Beta strand (10); Chain (1); Domain (2); Helix (13); Metal binding (22); Mutagenesis (15); Natural variant (22); Region (1); Signal peptide (1); Turn (22)	IPR008976; IPR000907; IPR001024; IPR008947; IPR001531	3.1.4.3	cytolysis; extracellular region; hemolysis by symbiont of host erythrocytes; pathogenesis; phosphatidylcholine phospholipase C activity; zinc ion binding	GO:0019835; GO:0005576; GO:0019836; GO:0009405; GO:0034480; GO:0008270	1502	FALSE	FALSE	TRUE	FALSE	1ca1A01 1gygA01	100	X-RAY DIFFRACTION	X-RAY DIFFRACTION	-869.243	-850.739
6609	2.38	P0A786	PYRB_ECOLI	Aspartate carbamoyltransferase catalytic chain (EC 2.1.3.2) (Aspartate transcarbamylase) (ATCase)	pyrB b4245 JW4204	Escherichia coli (strain K12)	158	311	no_data	ATCase/OTCase family	Pyrimidine metabolism; UMP biosynthesis via de novo pathway; (S)-dihydroorotate from bicarbonate: step 2/3.	3D-structure; Complete proteome; Direct protein sequencing; Pyrimidine biosynthesis; Transferase	no_data	Beta strand (13); Chain (1); Helix (16); Initiator methionine (1); Sequence conflict (12); Turn (6)	IPR006132; IPR006130; IPR006131; IPR002082	2.1.3.2	de novo' pyrimidine base biosynthetic process; amino acid binding; aspartate carbamoyltransferase activity; cellular amino acid metabolic process; cytoplasm; pyrimidine nucleotide biosynthetic process	GO:0006207; GO:0016597; GO:0004070; GO:0006520; GO:0005737; GO:0006221	83333	TRUE	FALSE	FALSE	FALSE	1acmA02 3at1A02	100	X-RAY DIFFRACTION	X-RAY DIFFRACTION	-512.896	-501.158
662	5.62	Q09472	EP300_HUMAN	Histone acetyltransferase p300 (p300 HAT) (EC 2.3.1.48) (E1A-associated protein p300)	EP300 P300	Homo sapiens (Human)	101	2414	Nucleus.	no_data	no_data	3D-structure; Acetylation; Bromodomain; Cell cycle; Chromosomal rearrangement; Citrullination; Complete proteome; Direct protein sequencing; Disease mutation; Host-virus interaction; Metal-binding; Methylation; Nucleus; Phosphoprotein; Polymorphism; Transcription; Transcription regulation; Transferase; Ubl conjugation; Zinc; Zinc-finger	Q99967; Q99814; Q16665; P84051; P02299; P84040; P17181; P48551; Q9QXM1; Q92831; P01106; P55209; Q9Y6Q9; P20265; P37231; P05549; P04637; P02340; Q13105	Beta strand (10); Chain (1); Compositional bias (4); Domain (2); Helix (19); Initiator methionine (1); Modified residue (34); Motif (1); Mutagenesis (12); Natural variant (8); Region (3); Sequence conflict (4); Site (3); Turn (2); Zinc finger (3)	IPR001487; IPR018359; IPR010303; IPR003101; IPR009110; IPR014744; IPR000197; IPR000433	2.3.1.48	N-terminal peptidyl-lysine acetylation; apoptosis; cell cycle; cytoplasm; histone H4 acetylation; histone acetyltransferase activity; interspecies interaction between organisms; nervous system development; positive regulation of transcription factor activity; positive regulation of transcription from RNA polymerase II promoter; response to hypoxia; transcription; transcription coactivator activit…	GO:0018076; GO:0006915; GO:0007049; GO:0005737; GO:0043967; GO:0004402; GO:0044419; GO:0007399; GO:0051091; GO:0045944; GO:0001666; GO:0006350; GO:0003713; GO:0008270	9606	FALSE	FALSE	FALSE	FALSE	1l3eB00 1p4qB00	100	SOLUTION NMR	SOLUTION NMR	-258.966	-266.48
4462	2.13	P04049	RAF1_HUMAN	RAF proto-oncogene serine/threonine-protein kinase (EC 2.7.11.1) (Proto-oncogene c-RAF) (cRaf) (Raf-1)	RAF1 RAF	Homo sapiens (Human)	52	648	no_data	Protein kinase superfamily; TKL Ser/Thr protein kinase family; RAF subfamily	no_data	3D-structure; ATP-binding; Alternative splicing; Complete proteome; Direct protein sequencing; Disease mutation; Kinase; Metal-binding; Nucleotide-binding; Phosphoprotein; Polymorphism; Proto-oncogene; Serine/threonine-protein kinase; Transferase; Zinc; Zinc-finger	P15056; P49368; P30304; Q9UNS2; P31327; P01112; P08238; P11021; Q9NVR2; Q02750; O43482; Q13177; P14618; P62834; P53805-2; Q3ZCQ8; P31946; P61981; Q04917; P27348; P63104	Active site (1); Alternative sequence (1); Beta strand (9); Binding site (1); Chain (1); Domain (2); Helix (4); Metal binding (8); Modified residue (16); Mutagenesis (1); Natural variant (18); Nucleotide binding (1); Sequence conflict (2); Turn (3); Zinc finger (1)	IPR020454; IPR011009; IPR002219; IPR000719; IPR017441; IPR003116; IPR001245; IPR008271	2.7.11.1	ATP binding; Ras protein signal transduction; apoptosis; cell proliferation; cytosol; metal ion binding; mitochondrial outer membrane; negative regulation of cell proliferation; plasma membrane; protein amino acid phosphorylation; protein binding; protein serine/threonine kinase activity; protein tyrosine kinase activity; receptor signaling protein activity	GO:0005524; GO:0007265; GO:0006915; GO:0008283; GO:0005829; GO:0046872; GO:0005741; GO:0008285; GO:0005886; GO:0006468; GO:0005515; GO:0004674; GO:0004713; GO:0005057	9606	FALSE	FALSE	FALSE	FALSE	1faqA00 1farA00	100	SOLUTION NMR	SOLUTION NMR	-94.6078	-98.4808
558	3.94	P18206	VINC_HUMAN	Vinculin (Metavinculin)	VCL	Homo sapiens (Human)	129	1134	Cytoplasm ÃƒÆ’Ã†â€™Ãƒâ€ Ã¢â‚¬â„¢ÃƒÆ’Ã¢â‚¬Å¡Ãƒâ€šÃ‚Â¢ÃƒÆ’Ã†â€™Ãƒâ€šÃ‚Â¢ÃƒÆ’Ã‚Â¢ÃƒÂ¢Ã¢â‚¬Å¡Ã‚Â¬Ãƒâ€¦Ã‚Â¡ÃƒÆ’Ã¢â‚¬Å¡Ãƒâ€šÃ‚Â¬ÃƒÆ’Ã†â€™ÃƒÂ¢Ã¢â€šÂ¬Ã…Â¡ÃƒÆ’Ã¢â‚¬Å¡Ãƒâ€šÃ‚Âº cytoskeleton. Cell junction ÃƒÆ’Ã†â€™Ãƒâ€ Ã¢â‚¬â„¢ÃƒÆ’Ã¢â‚¬Å¡Ãƒâ€šÃ‚Â¢ÃƒÆ’Ã†â€™Ãƒâ€šÃ‚Â¢ÃƒÆ’Ã‚Â¢ÃƒÂ¢Ã¢â‚¬Å¡Ã‚Â¬Ãƒâ€¦Ã‚Â¡ÃƒÆ’Ã¢â‚¬Å¡Ãƒâ€šÃ‚Â¬ÃƒÆ’Ã†â€™ÃƒÂ¢Ã¢â€šÂ¬Ã…Â¡ÃƒÆ’Ã¢â‚¬Å¡Ãƒâ€šÃ‚Âº adherens junction. Cell membrane; Peripheral me…	Vinculin/alpha-catenin family	no_data	3D-structure; Acetylation; Actin-binding; Alternative splicing; Cardiomyopathy; Cell adhesion; Cell junction; Cell membrane; Complete proteome; Cytoplasm; Cytoskeleton; Direct protein sequencing; Disease mutation; Lipoprotein; Membrane; Myristate; Palmitate; Phosphoprotein; Polymorphism; Repeat	P54939	Alternative sequence (4); Beta strand (1); Chain (1); Compositional bias (1); Helix (39); Initiator methionine (1); Modified residue (13); Natural variant (6); Region (2); Repeat (3); Turn (8)	IPR017997; IPR006077; IPR000633	no_data	actin binding; actin cytoskeleton; alpha-catenin binding; apical junction assembly; cell adhesion; cellular component movement; costamere; cytosol; extracellular region; focal adhesion; lamellipodium assembly; muscle contraction; negative regulation of cell migration; protein complex; structural molecule activity	GO:0003779; GO:0015629; GO:0045294; GO:0043297; GO:0007155; GO:0006928; GO:0043034; GO:0005829; GO:0005576; GO:0005925; GO:0030032; GO:0006936; GO:0030336; GO:0043234; GO:0005198	9606	FALSE	FALSE	TRUE	TRUE	1ydiA02 2gwwA02	100	X-RAY DIFFRACTION	X-RAY DIFFRACTION	-430.462	-420.735
4532	2.42	Q04656	ATP7A_HUMAN	Copper-transporting ATPase 1 (EC 3.6.3.4) (Copper pump 1) (Menkes disease-associated protein)	ATP7A MC1 MNK	Homo sapiens (Human)	79	1500	Golgi apparatus ÃƒÆ’Ã†â€™Ãƒâ€ Ã¢â‚¬â„¢ÃƒÆ’Ã¢â‚¬Å¡Ãƒâ€šÃ‚Â¢ÃƒÆ’Ã†â€™Ãƒâ€šÃ‚Â¢ÃƒÆ’Ã‚Â¢ÃƒÂ¢Ã¢â‚¬Å¡Ã‚Â¬Ãƒâ€¦Ã‚Â¡ÃƒÆ’Ã¢â‚¬Å¡Ãƒâ€šÃ‚Â¬ÃƒÆ’Ã†â€™ÃƒÂ¢Ã¢â€šÂ¬Ã…Â¡ÃƒÆ’Ã¢â‚¬Å¡Ãƒâ€šÃ‚Âº trans-Golgi network membrane; Multi-pass membrane protein. Cell membrane; Multi-pass membrane protein. Cytoplasm ÃƒÆ’Ã†â€™Ãƒâ€ Ã¢â‚¬â„¢ÃƒÆ’Ã¢â‚¬Å¡Ãƒâ€šÃ‚Â¢ÃƒÆ’Ã†â€™Ãƒâ€šÃ‚Â¢ÃƒÆ’Ã‚Â¢ÃƒÂ¢Ã¢â‚¬Å¡Ã‚Â¬Ãƒâ€¦Ã‚Â¡ÃƒÆ’Ã¢â‚¬Å¡Ãƒâ€šÃ‚Â¬Ã…	Cation transport ATPase (P-type) family; Type IB subfamily	no_data	3D-structure; ATP-binding; Alternative splicing; Cell membrane; Complete proteome; Copper; Copper transport; Cytoplasm; Disease mutation; Endoplasmic reticulum; Glycoprotein; Golgi apparatus; Hydrolase; Ion transport; Magnesium; Membrane; Metal-binding; Nucleotide-binding; Phosphoprotein; Polymorphism; Repeat; Transmembrane; Transport	no_data	Active site (1); Alternative sequence (7); Beta strand (25); Chain (1); Compositional bias (1); Domain (6); Glycosylation (2); Helix (15); Metal binding (2); Modified residue (2); Motif (1); Mutagenesis (1); Natural variant (37); Sequence conflict (25); Topological domain (9); Transmembrane (8); Turn (13)	IPR001877; IPR008250; IPR006403; IPR006416; IPR001757; IPR018303; IPR006122; IPR005834; IPR017969; IPR006121	3.6.3.4	ATP binding; ATP biosynthetic process; T-helper cell differentiation; basolateral plasma membrane; blood vessel remodeling; cartilage development; cellular copper ion homeostasis; cerebellar Purkinje cell differentiation; collagen fibril organization; copper ion export; copper ion import; copper-dependent protein binding; copper-exporting ATPase activity; cytosol; detoxification of copper ion; do…	GO:0005524; GO:0006754; GO:0042093; GO:0016323; GO:0001974; GO:0051216; GO:0006878; GO:0021702; GO:0030199; GO:0060003; GO:0015677; GO:0032767; GO:0004008; GO:0005829; GO:0010273; GO:0042417; GO:0048251; GO:0051542; GO:0005783; GO:0042414; GO:0031069; GO:0016021; GO:0005770; GO:0007626; GO:0048286; GO:0007005; GO:0048553; GO:0043005; GO:0048812; GO:0043025; GO:0043526; GO:0042415; GO:0018205; GO:…	9606	FALSE	FALSE	FALSE	FALSE	1kviA00 1kvjA00	100	SOLUTION NMR	SOLUTION NMR	-211.411	-217.397
4092	2.06	P0A794	PDXJ_ECOLI	Pyridoxine 5'-phosphate synthase (PNP synthase) (EC 2.6.99.2)	pdxJ b2564 JW2548	Escherichia coli (strain K12)	242	243	Cytoplasm.	PNP synthase family	Cofactor biosynthesis; pyridoxine 5'-phosphate biosynthesis; pyridoxine 5'-phosphate from D-erythrose 4-phosphate: step 5/5.	3D-structure; Complete proteome; Cytoplasm; Direct protein sequencing; Pyridoxine biosynthesis; Transferase	no_data	Active site (3); Beta strand (9); Binding site (6); Chain (1); Frameshift (1); Helix (11); Initiator methionine (1); Natural variant (1); Region (2); Site (1); Turn (2)	IPR013785; IPR004569	2.6.99.2	cytosol; pyridoxine 5'-phosphate synthase activity; pyridoxine biosynthetic process	GO:0005829; GO:0033856; GO:0008615	83333	FALSE	TRUE	FALSE	TRUE	1m5wA00 1ixpA00	100	X-RAY DIFFRACTION	X-RAY DIFFRACTION	-840.546	-821.779
1635	3.78	P51671	CCL11_HUMAN	Eotaxin (C-C motif chemokine 11) (Small-inducible cytokine A11) (Eosinophil chemotactic protein)	CCL11 SCYA11	Homo sapiens (Human)	74	97	Secreted.	Intercrine beta (chemokine CC) family	no_data	3D-structure; Chemotaxis; Complete proteome; Cytokine; Direct protein sequencing; Disulfide bond; Glycoprotein; Inflammatory response; Polymorphism; Secreted; Signal	no_data	Beta strand (5); Chain (1); Disulfide bond (2); Glycosylation (1); Helix (1); Natural variant (5); Signal peptide (1)	IPR000827; IPR001811	no_data	cell adhesion; cellular calcium ion homeostasis; chemokine activity; chemotaxis; extracellular space; immune response; inflammatory response; positive regulation of Rac GTPase activity; positive regulation of actin filament polymerization; positive regulation of cell migration; positive regulation of endothelial cell proliferation; protein amino acid phosphorylation; response to radiation; respon…	GO:0007155; GO:0006874; GO:0008009; GO:0006935; GO:0005615; GO:0006955; GO:0006954; GO:0032855; GO:0030838; GO:0030335; GO:0001938; GO:0006468; GO:0009314; GO:0009615; GO:0007165	9606	FALSE	FALSE	FALSE	FALSE	1eotA00 2eotA00	100	SOLUTION NMR	SOLUTION NMR	-179.697	-173.836
6117	2.75	P11215	ITAM_HUMAN	Integrin alpha-M (Cell surface glycoprotein MAC-1 subunit alpha) (CR-3 alpha chain) (Leukocyte adhesion receptor MO1) (Neutrophil adherence receptor) (CD11 antigen-like family member B) (CD antigen CD11b)	ITGAM CD11B CR3A	Homo sapiens (Human)	184	1152	Membrane; Single-pass type I membrane protein.	Integrin alpha chain family	no_data	3D-structure; Calcium; Cell adhesion; Complete proteome; Direct protein sequencing; Disulfide bond; Glycoprotein; Integrin; Magnesium; Membrane; Polymorphism; Receptor; Repeat; Signal; Systemic lupus erythematosus; Transmembrane	no_data	Beta strand (5); Calcium binding (3); Chain (1); Disulfide bond (7); Glycosylation (19); Helix (12); Motif (1); Natural variant (4); Repeat (7); Sequence conflict (4); Signal peptide (1); Topological domain (2); Transmembrane (1); Turn (1)	IPR013517; IPR013519; IPR000413; IPR013649; IPR018184; IPR013513; IPR002035	no_data	integrin complex; integrin-mediated signaling pathway; receptor activity	GO:0008305; GO:0007229; GO:0004872	9606	FALSE	FALSE	FALSE	FALSE	1idoA00 1jlmA00	98.3957	X-RAY DIFFRACTION	X-RAY DIFFRACTION	-630.687	-645.563
278	2.46	P03050	RARC_BPP22	Transcriptional repressor arc	arc	Enterobacteria phage P22 (Bacteriophage P22)	53	53	no_data	P22 arc/mnt family	no_data	3D-structure; DNA-binding; Repressor; Transcription; Transcription regulation	no_data	Beta strand (1); Chain (1); Helix (2)	IPR013321; IPR010985	no_data	DNA binding; regulation of transcription; transcription	GO:0003677; GO:0045449; GO:0006350	10754	FALSE	FALSE	FALSE	FALSE	1nlaA00 1qtgA00	100	SOLUTION NMR	SOLUTION NMR	-153.604	-149.318
